# Supplementary material for: Host-microbiome determinants of ready-to-use supplemental food efficacy in acute childhood malnutrition
Source: JCI Insight. 2025 Jul 22;10(14):e188993. doi: 10.1172/jci.insight.188993 (PMC12288982; doi:10.1172/jci.insight.188993)
Supplement: Supporting data values [file jciinsight-10-188993-s260.xlsx]

## Sheet: Fig2_A_B_16s_Anthro
study_id	group	haz0	haz1	haz2	haz3	haz4	haz5	haz6	haz7	haz8	haz9	haz10	haz11	haz12	haz13	haz14	haz15	haz16	haz17	haz18	haz19	haz20	haz21	haz22	haz23	haz24	waz0	waz1	waz2	waz3	waz4	waz5	waz6	waz7	waz8	waz9	waz10	waz11	waz12	waz13	waz14	waz15	waz16	waz17	waz18	waz19	waz20	waz21	waz22
01-005-2645	Responder	-0.12	-1.27	-1.77	-2.24	-2.19	-2.32	-1.87	-1.54	-1.78	-1.65	-2.12	-2.27	-2.67	-2.65	-1.93	-1.88	-1.59	-1.62	-1.3	-1.05	-1.32	-1.26	-1.47	-1.28	-1.16	-1.31	-2.59	-3.26	-3.73	-3.51	-3.6	-3.48	-3.8	-3.89	-3.44	-3.63	-3.72	-2.73	-2.07	-1.66	-1.69	-1.33	-1.41	-1.55	-1.37	-1.58	-1.23	-0.72
01-009-2665	Responder	-1.2	-1.47	-1.36	-1.76	-1.77	-2.13	-2.34	-2.89	-3.43	-3.61	-4.08	-3.09	-2.85	-2.66	-2.76	-2.65	-2.65	-2.48	-2.83	-2.83	-2.75	-2.7	-2.41	-2.54	-1.83	-0.21	-1.23	-1.75	-2.02	-2.28	-2.84	-3.37	-4.2	-5.35	-4.22	-4.51	-2.39	-2.41	-1.76	-1.92	-1.46	-2.2	-2.01	-2	-1.91	-2.04	-2.05	-1.63
01-010-2960	Control	0.23	0.26	-0.37	-0.28	-0.43	-0.15	-0.09	0.04	-0.27	-0.71	-0.94	-1.02	-1.28	-1.33	-1.38	-1.35	-1.29	-1.38	-1.66	-2.09	-2.28	-2.37	-2.29	-2.08	-1.98	-1.22	-1.06	-0.66	-0.37	-0.11	-0.67	-0.08	-0.46	-0.86	-0.71	-1.19	-1.42	-1.61	-2.12	-1.78	-1.98	-1.95	-2.18	-2.35	-2.43	-2.22	-2.37	-2.35
01-011-1986	Nonresponder	NA	-0.56	-0.87	-0.48	NA	-0.86	-1.12	-1.54	-2.15	-2.68	-2.59	-3.06	NA	-3.14	-2.92	-3.05	-3.29	-2.98	-3.19	-3.09	-3.31	-3.32	-3.03	-3.15	-3.11	NA	-1.32	-1.93	-2.32	NA	-3.17	-3.55	-3.91	-4.23	-3.82	-3.73	-3.75	NA	-4.08	-3.22	-3.11	-3.13	-3.08	-3.17	-3.2	-2.86	-3.24	-3.02
01-011-2770	Control	-1.53	-0.99	-1.01	-0.64	-0.95	-0.7	0.12	0.55	0.32	0.21	0.32	0.19	-0.31	0.15	-0.1	-0.1	-0.38	-0.35	-0.56	-0.54	-0.7	-0.47	-0.57	-0.64	-0.59	-1.83	-2.25	-1.37	-0.82	-0.13	0.01	0.1	0.19	0.17	0.71	0.64	0.99	0.48	0.58	0.32	0.27	0	-0.19	-0.26	-0.29	-0.03	0.13	-0.08
01-014-2607	Responder	-2.84	-2.63	-2.99	-3.17	-3.1	-2.99	-3.64	-3.6	-3.74	-3.67	-3.46	-3.79	-3.7	-3.57	-3.89	-3.84	-3.74	-3.7	-3.68	-3.61	-3.82	-3.61	-3.29	-3.25	-2.98	-3.02	-3	-3.11	-3.21	-3.32	-3.77	-4.39	-5.33	-5.03	-4.52	-4.36	-4.05	-4.03	-3.64	-3.85	-3.41	-3.21	-3.17	-3.21	-3.19	-3.02	-3.2	-3.29
01-020-2642	Nonresponder	-3.11	-2.88	-3.45	-3.54	-3.22	-3.82	-3.58	-3.44	-3.85	-3.66	-4.07	-4.06	-4.27	-4.32	-4.04	-3.81	-3.77	-4.11	-4.3	-4.43	-4.43	-4.22	-4.48	-4.64	-4.37	-2.68	-3.1	-3.54	-3.36	-3.74	-5.12	-4.47	-4.07	-3.94	-4.06	-4.78	-3.88	-4.07	-3.56	-3.82	-3.3	-3.57	-3.99	-4.3	-4.49	-4.57	-4.44	-4.11
01-024-2991	Control	-0.1	0.19	-0.53	-0.53	NA	-0.19	0.17	-0.36	-0.52	-0.69	-1.15	-1.5	-1.81	-1.65	-1.88	-1.6	-1.58	-1.7	-1.85	-2.13	-2.2	-2.19	-2.33	-1.8	-1.72	-0.11	0.59	-0.2	-0.11	NA	-0.36	-0.22	-0.71	-0.49	-1.04	-0.83	-1.56	-1.4	-1.17	-0.83	-0.96	-1.19	-1.2	-1.18	-1.14	-0.79	-1.14	-1.24
01-027-0171	Nonresponder	-3.29	-3.57	-3.32	-2.73	-2.22	-2.82	-2.58	-2.83	-2.79	-2.9	-3.09	-2.67	-3.22	-3.35	-3.46	-3.66	-3.38	-3.25	-3.44	-3.56	-3.81	-3.74	-3.42	-3.65	-3.63	-3.32	-3.01	-2.9	-2.87	-2.97	-3.65	-3.47	-3.27	-3.28	-2.97	-2.88	-3.03	-3.25	-3.55	-3.47	-4.02	-3.47	-3.62	-3.63	-3.4	-3.31	-3.01	-2.73
01-027-0823	Nonresponder	0.08	-0.05	-0.19	NA	-0.86	-0.82	-0.63	-0.44	-0.57	-0.94	NA	-0.9	-0.75	-1.17	NA	-1.88	NA	-1.01	-0.85	-1.23	-1.21	-1.48	NA	-1.38	-1.11	-0.39	-0.8	-1.17	NA	-2.1	-1.81	-1.94	-2.15	-1.52	-1.61	NA	-1.72	-1.87	-2.49	NA	-1.88	NA	-1.81	-1.74	-1.75	-1.49	-1.87	NA
01-029-0976	Nonresponder	-1.07	-0.46	-0.93	-0.97	-0.83	NA	-0.19	-0.53	-0.98	-0.79	-0.96	-1.27	-1.44	-1.87	-1.95	-2.02	-1.47	-1.8	-1.6	-1.93	-2.07	-2.18	-2.15	-2.15	-2.36	-2.03	-1.67	-2.81	-2.14	-1.84	NA	-1.79	-2.01	-2.19	-2.42	-3.04	-2.94	-3.23	-3.3	-3.66	-3.46	-3.28	-3.11	-3.28	-3.35	-3.24	-3.45	-3.52
01-029-1949	Responder	-3.04	-3.1	-3.11	-2.8	-2.05	-2.12	-1.47	-1.25	-1.13	-1.24	-1.67	-1.64	-1.57	-1.51	-1.18	-1.31	-1.72	-1.7	-1.49	-1.36	-1.51	-1.43	-1.63	-1.39	-1.51	-3	-3.8	-3.66	-3.54	-3.37	-2.65	-2.57	-2.26	-1.86	-2.24	-2.12	-1.58	-1.46	-1.23	-1.27	-1.89	-1.42	-1.58	-1.51	-1.48	-1.5	-1.49	-1.54
01-039-2675	Responder	-0.03	0.1	-0.23	-0.04	1.21	NA	0.67	0.5	0.01	0.19	-0.32	-0.34	0.36	-0.18	0.37	-0.13	0.5	0.26	0.05	0.16	-0.07	-0.44	-0.62	-0.51	-0.11	-1.22	-1.58	-1.85	-1.6	-1.18	NA	-1.05	-0.93	-1.13	-1.81	-1.27	-0.68	-0.64	-0.85	-0.83	-0.7	-0.55	-0.35	-0.57	-0.59	0	-0.66	-0.64
01-039-2788	Nonresponder	-1.59	NA	-2.06	NA	-3.02	-3.17	-2.47	NA	-2.66	NA	-2.88	-3.01	-2.93	-3.19	-3.54	-3.85	-3.6	-3.68	-3.69	-3.89	-3.85	-4	-3.96	-3.86	-3.94	3.04	NA	-2.93	NA	-3.11	-3.33	-3.17	NA	-3.32	NA	-3.38	-3.45	-3.73	-4.28	-4.07	-4.34	-4.52	-4.83	-4.25	-4.22	-4	-4.02	-4.03
01-040-0439	Responder	0.63	-1.02	-1.56	-1.3	-1.2	-1.46	-2.03	-1.63	-1.74	-2.15	-2.4	-2.51	-1.94	-2.35	-2.19	-1.82	-1.62	-1.94	-1.87	-1.8	-2.04	-2.06	-2.05	-1.59	-1.82	0.53	-3.25	-3.35	-2.88	-2.53	-3.08	-3.8	-1.96	-3.33	-2.92	-1.92	-1.77	-1.46	-1.54	-1.26	-1.12	-0.9	-1.1	-0.95	-0.65	-0.35	-0.1	-0.39
01-040-0853	Control	-1.51	-1.61	-1.53	-1.25	-1.15	-1.43	-1.61	-2.37	-1.8	-2.11	-2.37	-2.01	-2.43	-2.76	-2.21	-2.58	-2.21	-1.88	-2.23	-2.47	-2.68	-2.75	-2.52	-2.48	-2.39	-1.29	-1.32	-1	-0.89	-1.12	-0.74	-0.81	-0.8	-1.09	-1.43	-2.15	-1.84	-1.75	-1.73	-1.76	-1.58	-1.46	-1.12	-1.27	-1.2	-1.35	-1.69	-1.78
01-040-1388	Nonresponder	NA	-2.16	-2.01	-1.88	-1.9	-2	-1.9	-2.28	-2.03	-1.63	-2.17	-2.28	-2.57	-2.18	-2.57	-2.55	NA	-2.63	-2.98	-3.14	-3.26	-3.17	-2.84	-2.97	-2.74	NA	-2.41	-2.8	-3.2	-3.21	-3.22	-3.2	-3.19	-2.3	-3.15	-3.16	-2.95	-3.1	-3.34	-3.6	-3.5	NA	-3.48	-3.56	-3.34	-3.45	-3.6	-3.38
01-040-2639	Responder	-1.72	NA	-2.72	-2.49	-2.47	NA	-3.31	-2.32	NA	-1.77	NA	-2.51	NA	-2.8	-3.09	-2.88	NA	-3.5	-2.88	NA	-3.41	-3	-3.03	NA	-2.94	-2.26	NA	-3.22	-3.12	-3.18	NA	-3.81	-3.1	NA	-3.55	NA	-2.83	NA	-2.84	-2.66	-2.69	NA	-3.12	-3.03	NA	-3.49	-3.59	-2.75
01-042-3014	Control	-0.35	0.02	-0.03	NA	NA	NA	0.17	-0.14	NA	0	-0.47	-0.65	-0.56	-0.42	-0.48	-0.23	-0.65	-0.76	-1.04	-0.87	-0.75	-0.68	-0.59	-0.59	-0.43	-0.65	-0.08	-0.12	NA	NA	NA	-0.03	0.4	NA	0.48	0.29	0.51	0.03	-0.06	0.08	0.2	0.2	0.32	0.4	0.32	0.33	0.5	0.6
02-008-0866	Control	-1.31	-1.35	NA	NA	-2.08	-1.93	-1.57	-1.75	-1.63	-1.96	-2.18	-1.85	-2.14	-2.46	-2.19	-2.27	-2.55	-2.76	-2.76	-2.93	-3.01	-3.02	-3.14	-3.41	-2.94	-1.28	-1.08	NA	NA	-0.76	-0.48	-0.49	-0.49	-0.57	-0.46	-0.64	-1.11	-1.05	-1.35	-1.23	-1.72	-1.66	-2.14	-2.18	-1.91	-1.94	-2.03	-2.36
02-021-1186	Nonresponder	NA	-1.75	-1.85	-2.32	-2.3	-2.2	-2.33	NA	-2.08	-2.79	-2.4	-2.46	-2.33	-2.57	-2.67	-2.81	-2.63	-2.62	-2.45	-2.44	-2.45	-2.32	-2.12	-1.82	-1.55	NA	-1.63	-2.11	-2.59	-2.97	-3.02	-2.7	NA	-3.31	-4.16	-3.88	-3.34	-3.6	-3.47	-3	-3.12	-3.23	-3.16	-2.99	-2.97	-2.74	-2.72	-2.71
02-021-1592	Control	-0.9	-1.2	-0.83	-0.88	-0.93	-1.1	-1.26	-1.08	-1.43	-1.48	-1.58	NA	-1.51	-1.26	-1.62	-1.64	-1.77	-1.83	-2.06	-2.06	-2.08	-1.82	-1.83	NA	-1.93	-2.03	-1.08	-0.73	-0.88	-0.66	-0.65	-0.84	-0.9	-0.92	-0.61	-0.63	NA	-1.44	-1.48	-1.47	-1.56	-1.56	-1.54	-1.32	-1.49	-1.23	-1.18	-1.14
02-025-0928	Control	-0.89	-1.06	-0.63	-0.8	-0.48	-0.74	NA	-0.56	0.45	-0.12	0.36	0.29	0.56	0.71	0.41	0.36	0.21	0.25	NA	0.12	0.13	0.07	0.22	NA	0.36	-0.91	-0.14	-0.44	-0.35	-0.3	-0.06	NA	0.49	0.72	0.3	0.39	0.43	0.14	0.27	-0.09	0.34	0.17	0.05	NA	0.68	0.31	0.24	0.06
02-025-1014	Control	-1.57	-0.57	-0.38	-0.74	NA	-0.18	-0.63	-0.39	-0.61	-0.88	-0.71	-0.59	-0.62	-0.96	-1.3	-1.39	-1.21	-1.24	-1.49	-1.53	-1.42	-1.69	-1.5	-1.42	-1.38	-1.19	-0.4	0.11	0.64	NA	1.1	1.2	1.23	0.57	-0.11	-0.4	-0.18	-0.7	-0.77	-0.36	-0.44	-0.43	-0.51	-0.35	-0.8	-0.78	-0.75	-1.01
02-037-1130	Nonresponder	-0.87	-0.47	-0.92	-0.8	-0.63	NA	-0.62	-0.77	NA	-1.34	-1.12	NA	-1.48	NA	-1.27	-1.36	NA	-1.08	-1.07	NA	-0.91	-0.92	NA	-1.11	-0.94	-1.76	-1.88	-2.48	-2.57	-2.38	NA	-1.85	-2.26	NA	-2.59	-2.64	NA	-2.5	NA	-1.95	-1.62	NA	-1.27	-1.36	NA	-1.12	-1.29	NA
02-037-1224	Nonresponder	-1.34	-2.58	-2.42	-2.98	-3.03	-3.06	-2.8	-3.14	-3.38	-3.31	-3.6	-3.08	-3.47	-3.43	-3.54	-3.29	-3.13	-3.39	-3.49	-3.56	-3.45	-3.17	-3.28	-3.2	-3.31	-2.03	-3.52	-3.98	-4.41	-4.59	-4.78	-4.54	-4	-3.95	-3.85	-3.94	-3.69	-3.96	-3.96	-3.6	-3.58	-3.09	-3.84	-3.44	-3.15	-3.43	-3.29	-3.24
02-040-2803	Responder	-1.3	-1.55	-1.48	-1.8	-1.33	-1.45	-1.73	-1.72	-2.07	-2.38	-2.83	NA	-3.34	-2.81	-3.06	-3.08	-3.29	-3.05	NA	-2.79	-2.59	-2.52	-2.47	-2.49	-2.58	-1.61	-1.78	-1.89	-2.32	-2.22	-2.33	-2.96	-3.17	-3.34	-3.58	-3.37	NA	-2.67	-2.76	-2.83	-2.96	-2.85	-2.92	NA	-2.57	-2.18	-2.4	-2.58
02-040-2883	Control	0.97	0.92	0.67	0.93	-0.18	-0.25	-0.42	-0.62	-0.89	-0.99	-1.51	-1.87	-2.14	-2.49	-2.12	-2.04	-2.11	-2.05	-2.04	-2.24	-1.87	-1.89	-1.73	-1.87	-2.1	0.73	0.42	0.21	0.14	0.07	0.37	0.33	-0.07	-0.36	-0.65	-1.9	-2.11	-1.89	-1.66	-1.18	-1.09	-0.97	-0.89	-0.5	-0.64	-0.79	-0.89	-0.73
02-043-0153	Responder	-2.14	-3.24	-3.62	-3.11	-2.39	-2.67	-2.77	-2.61	-2.48	-1.81	-2.37	-2.63	-2.64	-2.81	-2.95	-2.69	-2.99	-2.99	-3.3	-3.28	-3.35	-3.36	-3.34	-3.44	-3.18	-2.2	-3.88	-4.14	-4.15	-3.97	-3.92	-3.96	-3.2	-2.82	-4.25	-2.74	-2.6	-2.49	-2.73	-2.83	-2.79	-3.1	-3.52	-2.81	-2.48	-2.48	-2.69	-2.81
02-048-1418	Responder	-2.46	-2.75	-2.78	-3.04	-2.85	-2.46	-2.74	-2.84	-2.17	-2.32	-2.53	-2.77	-2.85	-2.96	-3.01	-2.71	-2.66	-2.54	-2.82	-2.85	-2.9	-2.88	-2.86	-2.76	-2.72	-1.86	-3.34	-3.5	-3.42	-3.05	-3.17	-3.13	-2.99	-3.15	-3.63	-3.22	-3.19	-2.91	-2.82	-2.84	-2.67	-2.55	-2.65	-2.58	-2.81	-2.66	-2.55	-2.51
02-055-0529	Nonresponder	-2.83	-3.18	-3.37	-3.74	-3.98	NA	-4.13	-4.23	-4.04	-3.93	-4.03	-3.94	-4.37	-4.46	-4.67	-4.75	-4.91	-5.14	-5.33	-5.26	-5.15	-5.33	NA	-5.09	-4.97	-1.87	-3.08	-3.88	-4.02	-5.01	NA	-5.56	-5.11	-4.22	-3.57	-3.73	-4.22	-4.47	-4.61	-4.39	-4.31	-4.65	-4.69	-4.49	-4.34	-4.07	-3.69	NA
02-055-1622	Responder	-3.33	-5.11	-5.77	-6.25	-5.94	-4.93	-4.62	-4.07	-3.75	-3.18	-3.64	-3.07	-2.88	-2.65	-2.25	-2.42	-2.59	-2.68	-2.74	-2.51	-2.66	-2.91	-2.77	-2.78	-2.98	-3.81	-6.61	-7.49	-7.67	-7.19	-6.03	-5.81	-5.17	-4.11	-3.61	-4.4	-2.92	-2.68	-2.4	-2.14	-1.78	-2.18	-2.21	-2.78	-2.71	-2.45	-2.64	-2.88
02-073-0644	Nonresponder	-1.78	-0.89	-1.08	-1.3	-1.34	-1.14	-1.17	-1.29	-1.57	-1.44	-0.84	-1.32	-1.62	-1.32	-1.65	-2.03	-2.08	-1.73	-1.97	-2.04	-2.34	-2.39	-2.25	-2.28	-2.3	-1.58	-1.47	-1.73	-2.28	-2.74	-3.3	-2.58	-2.16	-1.93	-2.14	-1.9	-2.37	-2.67	-2.8	-2.91	-2.95	-2.91	-3.25	-2.8	-2.91	-2.85	-2.56	-3.02
02-080-1029	Control	-0.39	-0.25	-0.32	NA	NA	-0.96	-0.31	-0.83	-1.21	-1.31	-1.54	-1.71	-1.75	-1.83	-1.96	-1.89	-1.79	-2.1	-2.21	-2.29	-2.28	-2.47	-2.26	NA	-1.98	-0.31	0.68	0.08	NA	NA	-0.28	0.41	0.56	0.01	-0.72	-1.08	-1.05	-0.9	-1.05	-1.27	-1.32	-1.47	-1.43	-1.37	-1.53	-1.52	-1.58	-1.67
02-080-1774	Responder	-1.18	-1.95	-2.47	NA	-4.07	-4.47	-4.85	-5.36	-5.66	-5.49	-5.76	-5.64	-5.74	-5.8	-5.79	-5.75	-5.87	-5.85	-5.88	-6.05	-6.11	-5.95	-6.17	-6.02	-5.59	-1.36	-3.33	-3.64	NA	-4.96	-5.26	-5.39	-6.08	-5.93	-5.73	-5.45	-5.06	-5.1	-5.03	-4.77	-4.69	-4.67	-4.76	-5.07	-5.09	-5.18	-5.34	-5.01
02-080-2866	Control	-1.59	-1.28	NA	-1.51	-0.74	-0.67	-1.28	-1.77	-1.88	-1.92	-1.96	-1.49	-1.72	-2.25	-2.36	-2.41	-2.59	-2.67	NA	-2.85	-2.86	-2.65	-2.78	-2.59	-2.69	-1.28	-1.14	NA	-0.11	0.1	0.39	0.27	0.28	0.3	0.02	-0.32	-0.66	-0.84	-1.39	-1.69	-1.58	-1.69	-1.68	NA	-1.76	-1.37	-1.27	-1.45
02-083-2805	Control	NA	-0.53	-0.72	0.05	-0.43	0.24	-0.11	-0.67	-0.63	-0.64	-0.81	-1.12	-1.09	-0.95	-1.09	-1.01	-1.27	-1.02	-1.28	-1.48	-1.58	-1.64	-1.72	-1.67	-1.63	NA	0.12	0.33	0.4	1.21	0.99	1.14	1.01	0.89	0.64	0.64	0.63	0.52	0.41	-0.21	-0.45	-0.92	-1.03	-1.67	-1.61	-1.8	-1.54	-1.21
02-086-2966	Nonresponder	-1.46	-1.78	-1.43	-1.51	-1.61	-2.18	-2.29	-2.23	-2.57	-2.72	-3.1	-3.36	-3.26	-3.14	-3.3	-3.05	-3.06	-3.24	-3.26	-3.34	-3.01	-3.26	-3.34	-3.37	-3.31	-2.24	-2.01	-3.38	-3.36	-3.61	-4.22	-4	-3.96	-3.52	-3.47	-3.28	-3.27	-3.87	-3.99	-3.92	-4.13	-3.98	-3.74	-3.77	-3.53	-3.6	-3.4	-3.26
02-095-0699	Responder	-1.1	-0.9	-0.76	NA	NA	-0.89	-1.1	-1.5	-1.95	-1.69	-1.89	-1.85	-1.88	-1.74	-1.86	-2	-1.94	-2.15	-2.13	-2.21	-2.38	-2.61	-2.67	-2.67	-2.79	-0.83	-1.08	-1.5	NA	NA	-2.23	-2.52	-2	-2.27	-2.51	-1.93	-2.04	-1.73	-1.7	-1.73	-2.06	-2.19	-2.64	-2.74	-2.57	-2.9	-2.88	-2.85
02-102-0393	Responder	-2.23	-3.11	-4.22	-3.6	-3.67	-4.22	-4.5	-4.86	-5.09	-4.85	-4.61	-4.34	-3.94	-4.11	-4.31	-4.44	-4.58	-4.46	-4.2	-4.05	-3.92	-4.05	-4.14	-4.05	-3.95	-1.96	-3.99	-4.64	-4.97	-4.97	-5.27	-6.38	-5.96	-6.61	-5.37	-3.84	-3.21	-3.43	-3.54	-3.48	-3.62	-3.06	-2.9	-2.87	-2.66	-2.54	-2.6	-2.64
02-107-0518	Nonresponder	-3.47	-3	-2.09	-2.14	-2.33	-1.96	-2.34	-2.17	-2.41	-2.77	-2.6	-2.85	-3.08	-2.79	-2.76	-2.77	-3.06	-3.24	-3.32	-3.36	-3.4	-3.52	-3.49	-3.23	-3.13	-3.54	-2.99	-3.1	-3.07	-3.48	-3.12	-2.8	-3.04	-3.36	-3.12	-3.55	-3.99	-3.79	-3.17	-3.57	-3.57	-3.56	-3.57	-3.46	-3.1	-3.14	-3.04	-3.49
02-107-2967	Control	-0.22	-0.36	0.87	0.79	0.24	0.71	0.27	0.16	0.58	0.38	0.25	0.27	0.64	0.64	0.41	0.34	1	0.58	0.47	0.53	0.44	0.31	0.16	-0.11	-0.03	-0.3	-0.12	0.01	0.42	0.77	1.1	1.54	1.56	1.68	1.6	1.7	1.49	1.25	1.21	1.1	0.8	0.61	0.45	0.3	0.57	0.71	0.59	0.67
02-112-2856	Control	-0.52	-0.92	-0.58	-0.19	-0.95	-1.34	0.19	-0.48	-1.04	-0.65	-0.6	-0.42	-0.3	-0.54	-0.48	-0.39	-0.28	-0.18	-0.44	-0.44	-0.57	-0.61	-0.76	-0.94	-0.89	-0.86	-0.91	-1.07	-0.69	-0.29	-0.13	-0.23	-0.07	0.27	0.06	-0.14	-0.12	-0.21	-0.14	-0.26	-0.45	-0.61	-0.71	-0.72	-1.07	-0.46	-0.8	-0.54
02-116-0385	Control	-0.78	NA	NA	-1.89	-1.88	-2.14	-2.3	-2.6	-2.63	-2.4	-2.62	-2.98	-2.95	-2.8	-2.43	-2.39	-2.42	-2.63	-2.63	-2.55	NA	-2.66	-2.74	-2.83	-2.7	-0.47	NA	NA	-1.28	-1.1	-1.34	-1.32	-1.66	-1.53	-1.62	-1.46	-1.41	-1.12	-1.39	-1.38	-1.46	-1.95	-2.08	-1.94	-2.02	NA	-2.01	-1.9
02-116-0865	Control	-1.68	-1.75	-2.38	-2.08	-2.31	-2.33	-2.36	-2.85	-2.76	-2.37	-2.42	-2.19	-2.43	-2.28	-2.08	-2.25	-2.46	-2.66	-2.54	-2.78	-2.65	-2.59	-2.61	-2.54	-2.33	-1.08	-1.44	-1.21	-1.3	-1.37	-0.91	-0.47	-0.53	-0.24	-0.35	-0.4	-0.54	-0.72	-1.05	-1.22	-1.28	-1.36	-1.11	-0.97	-1.04	-1.3	-1.34	-1.31
02-125-0598	Control	-0.87	-0.6	-0.79	-1.33	NA	NA	-1.79	-1.48	-1.55	-1.83	-2.12	NA	NA	-2.58	-2.6	-2.79	NA	-2.48	-2.66	-2.91	-2.95	-3.11	-3.06	NA	-2.94	-1.2	-0.36	-0.4	-0.61	NA	NA	-1.14	-0.84	-1.42	-1.17	-1.46	NA	NA	-2.1	-2.11	-2.43	NA	-2.48	-2.61	-2.73	-2.51	-2.45	-2.75
02-132-1325	Control	0.67	0.19	0.47	0.44	0.77	0.81	1.21	1.01	0.51	1.01	0.92	0.8	0.43	0.27	0.57	0.44	NA	0.07	NA	-0.18	0.44	0.05	0.24	0.23	0.25	-0.06	0.13	0.3	0.12	0.58	0.96	0.78	0.8	0.41	0.23	0.11	0.11	0.08	-0.24	-0.01	0.19	NA	-0.03	NA	-0.34	0.29	-0.33	0.14
02-135-0925	Nonresponder	-2.83	-4.07	-5.11	-6.13	NA	-7.01	-6.72	-6.54	-6.51	-6.43	-6.45	NA	-6.51	-6.68	-6.65	-6.59	-6.45	-6.46	NA	-6.06	-6.09	-5.88	-5.52	-5.36	-5.19	-2.66	-1.73	-6.93	-7.63	NA	-8.7	-7.75	-7.38	-6.55	-6.54	-6.74	NA	-6.51	-6.63	-6.37	-5.67	-5.03	-4.58	NA	-3.45	-3.62	-3.83	-3.8
02-135-0929	Nonresponder	NA	-2.01	-2.41	-2.05	-1.73	-2.1	-2.19	-1.84	-2.04	-2.13	-2.22	-2.66	-2.33	-2.14	-2.16	-2.11	-2.26	-2.14	-2.32	-2.52	-2.36	-2.26	-2.36	-2.61	-2.16	NA	-1.96	-2.64	-3.72	-3.67	-4.17	-3.83	-3.53	-3.35	-3.42	-3.49	-3.55	-3.6	-3.63	-3.43	-3.35	-3.24	-3.21	-3.22	-3.02	-2.88	-3.34	-3.44
02-135-1207	Nonresponder	-0.72	-0.17	-0.88	-1.21	-1.37	-0.89	-0.33	-0.85	-1.05	-1.53	-1.67	-1.5	-1.8	-1.46	-1.88	-1.76	-2.09	-2.22	-1.89	-1.93	-1.67	-1.11	-1.16	-1.5	-1.38	-1.55	-1.15	-2.17	-2.33	-2.66	-1.56	-1.82	-1.8	-2.5	-2.38	-2.61	-2.82	-3.25	-2.78	-2.41	-2.76	-2.7	-2.87	-2.74	-2.78	-2.72	-2.86	-2.85
02-135-1408	Responder	-2.07	NA	-2.32	NA	-2.12	-2.24	-2.59	-3.06	-3.21	-3.53	-3.15	-2.61	NA	-2.29	-1.96	-1.84	-1.84	-1.86	NA	-1.62	-2.09	-1.72	-1.9	-1.69	-1.47	-2.06	NA	-2.8	NA	-3.04	-3.79	-5.16	-5.15	-5.14	-4.89	-3.35	-2.85	NA	-2.38	-1.97	-2.92	-2.94	-2.34	NA	-1.43	-2.16	-2.32	-2.34
02-138-0038	Responder	-0.93	NA	NA	NA	-2.31	-2.8	-2.96	-3.52	NA	-3.37	-3.47	-3.19	-3.27	-2.98	-2.91	-3.05	-2.61	-2.16	-2.32	-2.67	-2.9	-2.83	-2.81	-2.88	-2.28	-0.89	NA	NA	NA	-4.58	-4.23	-4.26	-4.41	NA	-3.87	-3.09	-2.89	-2.87	-2.19	-2.18	-1.72	-1.66	-1.6	-1.57	-2.07	-1.92	-2.31	-2.36
02-145-0164	Nonresponder	-0.36	0.14	0.47	0.58	0.42	0.47	0.47	0.5	0.37	-0.06	-0.5	-0.06	-0.51	0.06	-0.34	-0.74	-1.11	-1.4	NA	-1.26	-1.41	-1.61	-1.66	-1.41	-1.46	-1.22	-1.33	-1.14	-1.51	-1.65	-1.51	-1.72	-1.89	-1.74	-1.79	-1.97	-1.65	-1.79	-2.12	-2.4	-2.58	-2.42	-2.26	NA	-2.37	-2.38	-2.16	-2.13
02-145-0242	Nonresponder	-2.85	NA	NA	NA	-3.54	-3.62	-3.55	-3.21	-3.44	-3.21	-3.44	-3.54	-3.78	-3.69	-4.09	-4.07	-4.39	-4.28	-3.98	-4.25	-4.35	-4.22	NA	-4.25	-4.07	-3.31	NA	NA	NA	-4.3	-3.93	-3.95	-4.28	-3.9	-4.23	-4.19	-4.14	-4.51	-4.32	-4.44	-4.64	-5.1	-5.13	-4.87	-4.52	-4.64	-5.13	NA
02-158-0233	Responder	-1.51	NA	NA	-2.22	NA	-3.91	-3.92	-4.19	-4.5	-4.68	-4.68	-4.26	-4.03	-4.41	-3.71	-3.88	-3.93	-3.75	-3.69	-3.44	-3.56	-3.71	-3.58	-3.57	-3.45	-2.33	NA	NA	-3.6	NA	-6.21	-5.96	-5.99	-6.37	-6.59	-6	-4.07	-3.86	-4	-3.08	-3.12	-3.54	-3.37	-3.44	-3.76	-3.81	-3.26	-3.22
02-158-1707	Responder	-0.07	-1.68	-1.75	-2.31	-1.94	-2.15	-2.07	-2	-1.95	-1.96	-2.12	-2.31	-2.04	-2.01	-2.24	-2.05	-2.08	-2.02	-1.79	-1.98	-1.75	-1.81	-1.93	-1.83	-1.83	-0.96	-3.32	-3.28	-3.24	-3.06	-2.98	-2.99	-3.41	-2.89	-2.74	-2.06	-1.6	-1.25	-1.31	-1.08	-1.13	-0.69	-0.56	-0.78	-0.56	-0.69	-0.72	-0.53
02-159-0607	Control	-1.44	-1.27	-1.48	-1.05	-1.34	-1.7	-1.17	-1.33	-1.89	-1.84	-2.2	-2.44	-2.63	-2.94	-2.9	-2.55	-2.82	-2.94	-3.19	-3.35	-3.48	-3.57	-3.37	-3.29	-3.11	-2.24	-0.93	-1.08	-0.83	-0.96	-1.17	-1.28	-1.38	-1.45	-1.65	-1.71	-1.91	-2.07	-2.1	-2.2	-2.62	-2.69	-2.76	-2.37	-2.17	-2.28	-2.06	-2.16
02-162-0332	Responder	-1.59	-2.23	-2.85	-2.25	NA	-3.12	-3.1	-3.57	-3.47	-3.84	-3.69	-3.72	-3.7	-3.43	-3.63	-3.51	-3.72	-3.76	-3.53	-3.55	-3.65	-3.65	-3.74	-3.71	-3.38	-1.61	-3.85	-5.15	-5.64	NA	-5.74	-5.1	-5.09	-4.48	-4.62	-3.11	-2.96	-3.4	-3.73	-3.52	-3.75	-3.81	-3.68	-3.15	-3.25	-3.17	-2.81	-2.46
02-174-2836	Control	0.23	NA	0.5	0.75	0.18	0.16	-0.01	-0.21	0.12	0.08	0.19	-0.02	0.11	0.38	0.34	0.48	0.4	-0.01	0.26	0.21	0.07	0.07	0.2	0.03	0.48	-1.08	NA	-0.41	-0.32	0.29	0.18	0.09	0.86	1.17	1.08	0.98	0.89	0.82	0.87	0.65	0.69	0.72	0.82	1.05	1.1	0.79	0.88	1.15
02-180-2935	Responder	0.26	-0.97	-0.82	-1.16	-1.16	-1.3	-1.65	-1.46	-1.53	-1.9	-1.87	-1.7	-1.66	-1.45	-1.37	-1.21	-1.17	-1.21	-1.25	-1.53	-1.32	-1.51	-1.39	-1.22	-0.99	-0.57	-2.88	-3.62	-3.4	-3.37	-3.53	-3.27	-3.31	-3.38	-2.62	-1.69	-1.43	-1.48	-1.33	-1.01	-1.09	-1.24	-1.34	-1.38	-1.39	-1.2	-1.02	-0.81
03-001-1022	Nonresponder	-0.81	-0.65	-0.93	-1.02	-1.02	-1.54	-1.75	-1.93	-1.89	-2.44	-2.39	-1.98	-2.08	NA	-2.05	-2.27	-2.25	-2.07	-2.3	-2.08	-2.13	-2.35	-2.42	-2.31	-2.19	-1.74	-2.04	-2.53	-2.54	-2.79	-2.43	-2.37	-2.66	-2.74	-2.63	-2.43	-2.78	-2.7	NA	-3.21	-3.24	-3.21	-2.82	-2.48	-2.65	-2.6	-2.64	-2.43
03-007-0361	Nonresponder	-1.06	-0.86	-0.77	-0.41	NA	-0.68	-0.95	-0.98	-0.9	-0.91	-0.86	-1.04	-0.91	-1.19	-1.01	-1.25	-1.47	-1.6	-1.59	-1.69	-1.88	-2.04	-2.07	-2.01	-1.65	-2.06	-1.35	-1.92	-1.92	NA	-2.6	-2.44	-2.36	-2.23	-2.04	-1.92	-2.41	-2.45	-2.51	-2.77	-2.98	-3.16	-3.06	-2.91	-3.12	-3.11	-2.96	-2.72
03-020-0179	Nonresponder	-2.85	-3.07	-2.87	-3.44	-3.25	-3.66	-3.47	NA	-3.19	-3.28	-3.19	-3.07	-3.47	-3.53	-3.58	-3.67	-3.88	NA	-3.81	-3.63	-3.56	-3.59	-3.62	-3.64	-3.27	-3.14	-2.99	-4.26	-4.3	-4.9	-4.88	-5	NA	-3.35	-4	-3.29	-3.21	-3.36	-3.41	-3.51	-3.63	-3.59	NA	-3.72	-3.26	-3.06	-3.19	-3.43
03-025-0287	Responder	-1.4	-1.63	-2.18	-2.22	-0.64	NA	-1.72	-2.13	-2.6	-2.89	-3.21	-3.13	-3.14	-3.03	-2.76	-2.59	-2.93	-2.86	-2.61	-2.53	-2.79	-2.68	-2.71	-2.78	-2.3	-1	-2.45	-3.4	-3.28	-2.32	NA	-2.91	-3.32	-3.32	-3.46	-3.12	-3.02	-2.39	-2.39	-2.45	-2.49	-2.42	-2.36	-2.32	-2.5	-2.86	-2.25	-2.04
03-025-1064	Responder	-3.58	-4.86	-4.57	-4.59	-4.34	-4.88	-4.99	-4.29	-4.15	-3.6	-2.94	-2.62	-2.88	-2.33	-2.38	-2.38	-2.64	-2.8	-2.34	-2.4	-2.13	-2.21	-1.81	-2.1	-1.69	-2.92	-5.57	-6.05	-6.56	-6.91	-6.72	-6.71	-4.59	-4.32	-3.98	-3.25	-2.77	-1.98	-2.43	-2.11	-1.74	-1.72	-1.59	-1.26	-1.52	-1.07	-0.92	-1.53
03-025-1105	Nonresponder	-1.66	NA	-1.96	NA	-2.2	-2.85	-2.15	-2.78	-3.02	-3.56	-3.46	-3.6	-3.34	-3.73	-3.78	-3.74	-3.25	-3.32	-3.56	-3.27	-3.31	-3.46	-3.31	-3.41	-3.28	-1.84	NA	-2.52	NA	-2.73	-3.14	-3.13	-4.05	-4.37	-4.47	-4.43	-4.25	-4.38	-4.58	-4.08	-3.78	-3.21	-2.94	-2.99	-3.2	-3.16	-3.3	-3.08
03-025-2409	Nonresponder	-2.56	-2.59	-3.04	-2.22	-2.25	-2.44	-1.65	-2.2	-1.99	-1.86	-2.04	-2.27	-2.24	NA	-2.5	-2.29	-2.49	-2.7	-2.72	-2.83	-2.63	-2.72	-2.69	-2.7	-2.57	-3.15	-4.03	-3.93	-4.52	-4.48	-4.39	-3.46	-4.03	-4.04	-3.14	-3.18	-3.26	-3.27	NA	-3.21	-3.23	-3.26	-3.01	-3.22	-3.06	-2.97	-2.82	-2.79
03-031-0376	Responder	-1.56	-2.47	-3.22	-3.82	NA	-5.22	-5.69	-6.02	-5.86	-5.26	-5.08	-4.21	-4.31	-4.46	-4.19	-4.33	-3.43	-3.43	-3.15	-3.17	-3.05	-3.01	-2.97	-2.61	-2.38	-2.8	-4.34	-5.65	-6.84	NA	-7.94	-8.94	-8.99	-7.09	-5.07	-3.97	-3.01	-2.41	-2.4	-2.21	-1.42	-1.3	-1.06	-0.73	0.11	0.31	0.68	0.64
03-032-2328	Responder	-2.69	-3.3	-4.27	-5.08	-4.74	-4.4	-4.25	-3.75	-3.56	-3.54	-3.94	-3.51	-3.72	-3.2	-2.94	-3.2	-2.98	-3.05	-2.78	-2.91	-3.15	-2.98	-3	-2.85	-2.63	-3.8	-5.24	-5.93	-6.46	-6.12	-5.89	-5.33	-4.74	-4.11	-4.01	-3.33	-3.5	-3.09	-2.91	-2.99	-2.53	-2.62	-2.34	-2.48	-2.52	-2.42	-2.32	-2.09
03-035-0273	Responder	-1.35	-1.55	-1.93	-1.99	-1.9	-3.03	-2.68	-2.64	-2.81	-3.04	-3.31	-3.36	-3.59	-3.55	-3.93	-4.25	-3.91	-4.22	-4.24	-3.81	-4.14	-3.96	-3.76	-3.38	-3.4	-1.16	-2.7	-3.83	-3.74	-3.73	-4.26	-4.05	-3.23	-3.68	-4.09	-3.8	-3.01	-3.36	-3.93	-4.07	-3.65	-3.46	-3.55	-3.32	-2.43	-2.28	-2.31	-2.12
03-039-2102	Nonresponder	NA	-1.89	-1.5	-2.23	-1.28	-1.05	-1.13	-1.24	-1.73	-1.93	-2.24	-2.2	-2.4	-2.55	-2.4	NA	-2.34	-2.53	NA	-2.55	-2.74	-2.72	-2.82	-2.9	-2.43	NA	-2.63	-2.85	-2.65	-2.31	-2.29	-2.7	-2.62	-2.77	-2.68	-2.74	-3.01	-2.99	-3.02	-2.81	NA	-2.54	-3.01	NA	-2.85	-3.22	-3	-2.91
03-046-0219	Responder	-2.13	NA	NA	-4.5	-4.59	-4.19	-4.06	-4	-4.09	-3.96	-4.01	-3.9	-3.68	-3.72	-3.47	-3.81	-3.64	-3.92	-3.47	-3.7	-3.8	-3.82	-3.82	-3.79	-3.58	-2.34	NA	NA	-5.42	-6.24	-5.03	-5.89	-4.49	-4.05	-4.03	-3.41	-2.66	-2.4	-2.37	-2.32	-2.88	-2.83	-2.99	-3.36	-3.08	-3.09	-3.2	-2.9
03-046-0224	Responder	1.23	NA	NA	0.37	0.33	0.26	0.06	-0.47	-0.95	-1.01	-1.3	-1.16	-1.38	-1.65	-1.47	-1.27	-1.25	-1.27	-1.31	-1.56	-1.61	-1.79	-1.51	-1.5	-1.23	-0.84	NA	NA	-1.14	-1.11	-1.32	-1.44	-1.76	-2.34	-2.35	-1.8	-1.66	-1.58	-1.64	-1.4	-1.52	-2.12	-2.25	-2.3	-2.39	-2.46	-2.37	-2.25
03-046-0424	Responder	-0.18	NA	NA	NA	-2.04	-2.35	-1.65	-1.16	-1.56	-1.25	-1.57	-1.57	-1.59	-1.6	-1.5	-1.64	-1.6	-1.72	-1.73	-1.71	-1.68	-1.86	-1.99	-1.82	-1.58	0.26	NA	NA	NA	-3.56	-3.28	-2.92	-1.95	-2.34	-2.25	-1.89	-1.47	-1.04	-0.75	-0.76	-0.57	-0.7	-1.52	-1.59	-1.34	-1.29	-1.48	-1.36
03-046-0691	Nonresponder	-2.8	-3.11	-3.15	-2.66	-2.65	-3.01	-2.8	-2.92	-2.86	-2.6	-2.74	-2.97	-3.05	-3.03	-3.15	-2.95	-3.11	-3.18	-2.97	-2.95	-2.89	-2.74	-2.67	-2.66	-2.49	-3.5	-4.59	-4.33	-4.17	-3.75	-3.32	-3.01	-2.82	-2.62	-2.91	-2.91	-2.95	-3.01	-3.19	-2.91	-3.02	-2.82	-2.82	-2.37	-2.16	-2.17	-1.99	-1.99
03-046-2267	Control	-1.26	-0.23	0.4	0.32	-0.56	-0.04	-0.62	-0.59	-0.51	-0.8	-1.04	-0.93	-1.04	-1.28	-1.19	-1.17	-1.21	-1.22	-1.22	-1.32	-1.26	-1.04	-1.14	-1.23	-0.99	-1.48	-0.7	-0.68	-0.65	-0.88	-0.69	-0.72	-0.6	-0.85	-0.9	-1.03	-1.3	-1.66	-1.69	-1.98	-1.53	-1.36	-1.47	-1.31	-1.37	-1.12	-1.18	-1.16
03-050-1334	Responder	NA	-6.22	-7.12	-6.77	-5.66	-6.11	-5.6	-4.96	-4.83	NA	-4.56	-4.46	-4.39	-4.76	-4.68	-4.2	-4.03	-3.78	-3.65	-3.46	-3.24	-3.11	-3.11	-3.03	-3.01	NA	-5.4	-7.03	-6.64	-6.33	-7.17	-6.05	-5.41	-4.86	NA	-5.28	-4.81	-4.47	-4.68	-4.15	-3.3	-2.78	-2.77	-2.53	-2.11	-2.19	-2.09	-2.16
03-064-2303	Nonresponder	-1.7	-1.85	-2.1	NA	-2.27	-1.77	-2.25	-2.02	-1.99	-2.23	-2.48	-2.39	-2.79	-2.96	-2.91	-2.84	-3.05	-3.26	-3.33	-3.37	-3.55	-3.55	-3.51	-3.5	-3.36	-2.69	-3.28	-3.83	NA	-4.86	-5	-4.94	-5.25	-5.04	-5.55	-5.15	-5.6	-5.46	-5.39	-5.01	-5.02	-4.87	-4.88	-4.49	-4.34	-4.58	-4.59	-4.49
03-069-2287	Control	-1.55	-0.67	-0.54	-0.38	0.52	0.61	0	0.07	0.1	0.39	-0.01	0.26	0.24	-0.02	0.01	-0.23	-0.06	0.04	-0.11	0.33	0.55	0.42	0.41	0.54	0.69	-0.98	-0.72	-0.39	-0.29	0.18	0.11	0.29	0.73	0.62	0.53	0.82	0.31	0.35	0.17	0.07	0.51	0.25	0.54	0.64	0.61	0.49	0.57	0.41
03-072-1213	Responder	-1.52	-1.47	-1.33	-1.4	-1.56	-1.41	-0.82	-0.9	-1.03	-0.99	-1.23	-1.45	-0.98	-1.16	-1.45	-1.05	-1.2	-1.35	-1.3	-1.14	-1.35	-1.55	-1.7	-1.72	-1.48	-1.68	-1.69	-2.37	-2.53	-2.54	-2.11	-2.11	-2.14	-2.22	-2.52	-2.61	-2.01	-1.7	-1.13	-2	-2.25	-2.42	-2.51	-2.02	-2.12	-1.89	-1.98	-2.11
03-075-0575	Nonresponder	-1.27	-2.55	-2.72	-2.85	-2.65	-2.8	-2.4	-2.41	-2.27	-2.57	-2.44	-2.24	-2.42	-2.54	-2.77	-2.8	-2.67	-2.72	-2.58	-2.6	-2.7	-2.45	-2.52	-2.47	-2.17	-2.65	-3.19	-3.92	-4.42	-4.23	-3.75	-3.69	-3.38	-3.19	-3.08	-3.11	-3.52	-3.46	-3.45	-3.6	-3.68	-3.39	-3.25	-3.39	-3.11	-2.85	-2.77	-2.84
03-080-0856	Control	-1.89	-3.02	-1.78	-1.79	-2.15	-2.49	-2.36	-2.65	-3.03	-2.87	-2.69	-2.36	-2.39	-2.28	-2.66	-3.09	-3.03	-2.92	-2.94	-3.11	-3.1	-3.1	-2.92	-3.12	-2.79	-0.9	-0.99	-0.94	-0.98	-1.16	-0.88	-1.38	-0.8	-0.72	-0.71	-0.96	-0.86	-1.29	-1.49	-1.76	-1.74	-1.91	-1.69	-1.4	-1.49	-1.67	-1.67	-2.15
03-094-2438	Nonresponder	-1.84	-1.95	-1.32	-1.9	-1.24	-1.12	-1.54	-2.07	-2.27	-2.17	-2.23	-2.33	-2.58	-3.13	-3.07	-3.18	-3.14	-3.45	-3.68	-3.51	-3.49	-3.53	-3.65	-3.53	-3.27	-2.12	-2.62	-2.39	-2.28	-2.44	-2.37	-2.79	-3.04	-3.32	-3.16	-3.41	-3.37	-3.62	-3.63	-3.6	-3.81	-3.69	-3.77	-3.63	-3.65	-3.55	-3.6	-3.44
03-095-2418	Control	NA	0.19	-0.22	-0.31	-0.88	NA	-1.22	-1.08	-1.19	-1.53	-1.31	-1.37	-1.57	-1.5	-1.31	-1.57	-1.89	-1.83	-1.66	-1.84	-1.8	-1.97	-2.04	-2.07	-2.16	NA	0.1	1.24	0.83	1.02	NA	0.36	0.3	0.11	-0.1	0.15	0.1	-0.16	-0.06	-0.53	-0.5	-0.49	-0.67	-0.81	-0.94	-1.03	-0.79	-0.83
03-101-0625	Control	-1.87	-2.4	-2.49	-2.06	-2.18	-1.64	-1.77	-2.12	-2.18	-2.27	-2	-2.24	-2.33	-2.39	-2.17	-2.38	-2.36	-2.46	-2.68	-2.44	-2.67	-2.81	-2.98	-3.1	-3.07	-1.73	-1.21	-1.43	-1.16	-0.8	-0.49	-0.3	-0.57	-0.36	-0.38	-0.53	-1.12	-0.87	-0.93	-0.96	-1.04	-1.19	-1.16	-1.32	-1.45	-1.61	-1.93	-1.95
03-101-3009	Control	0.34	-0.64	-0.24	0.08	0.37	-0.08	0.33	0.46	0.33	0.61	0.41	0.55	0.66	0.73	0.44	0.48	0.34	0.06	-0.28	-0.47	-0.48	-0.54	-0.74	-0.61	-0.29	0.12	0.26	0.39	0.33	0.41	0.3	-0.05	-0.3	-0.13	0.14	0.3	0.12	-0.21	-0.41	-0.5	-0.79	-0.67	-0.82	-1.02	-0.76	-0.86	-1.22	-0.76
03-108-2464	Control	-1.86	NA	-1.17	-1.26	-0.56	-0.84	-0.07	-0.64	-1.07	-0.92	-1.19	-1.12	-1.11	-1.2	-1.08	-1.03	-1.16	-1.33	-1.24	-1.13	-1.18	-1.03	-1.25	-1.21	-1.23	-2.38	NA	-1.32	-0.67	-0.58	-0.33	-0.24	0.08	-0.43	-0.1	0.01	-0.21	-0.27	-0.29	-0.42	-0.19	-0.08	-0.24	-0.29	-0.54	-0.34	-0.17	-0.67
03-147-2087	Nonresponder	-4.15	-5.72	-5.72	-5.44	NA	-4.87	-4.71	-4.11	-4.61	-4.31	-4.33	-4.01	-4.24	-4.65	-4.94	-5.24	-5.55	-5.76	-5.99	-5.93	-5.95	-5.66	-5.73	-5.77	-5.55	-4.02	-5.93	-5.66	-5.8	NA	-5.75	-5.28	-4.96	-5.11	-4.15	-4.6	-4.76	-5.32	-6.6	-6.45	-6.27	-6.03	-6.77	-5.92	-5.69	-5.33	-5.35	-5.19
[truncated: 38 more columns]

## Sheet: fig7b_individual_abundance_9_12
Sample	Acidimicrobiia	Actinobacteria	Alphaproteobacteria	Anaerolineae	Bacilli	Bacteroidia	Brachyspirae	Campylobacteria	Chlamydiae	Chloroflexia	Clostridia	Coriobacteriia	Cyanobacteriia	Deinococci	Desulfovibrionia	Elusimicrobia	Fusobacteriia	Gammaproteobacteria	Halobacteria	Lentisphaeria	Methanobacteria	Myxococcia	Negativicutes	Nitrososphaeria	Planctomycetes	Polyangia	Saccharimonadia	Spirochaetia	Symbiobacteriia	Synergistia	Verrucomicrobiae	Vicinamibacteria	Timepoint	group
1220006A1	0	9.52175	0	0	12.901	23.5503	0	1.05447	0	0	0.00498173	1.36998	0	0	0	0	0	16.0179	0	0	0	0	35.5795	0	0	0	0	0	0	0	0	0	9	responder
1220007B1	0	89.9777	0	0	3.31282	2.59615	0	0	0	0	0.227816	3.85705	0	0	0	0	0	0.00791027	0	0	0	0	0.0205667	0	0	0	0	0	0	0	0	0	9	nonresponder
1220010A1	0	41.8055	0	0	13.5497	27.2126	0	0.00353594	0	0	1.83162	3.44047	0	0	0	0	0	2.74743	0	0	0	0	9.40914	0	0	0	0	0	0	0	0	0	9	responder
1220012A1	0	30.5524	0	0	38.1851	1.96577	0	0	0	0	8.70361	12.0963	0	0	0	0	0	7.44958	0	0	0	0	1.04728	0	0	0	0	0	0	0	0	0	9	responder
1220014A1	0	63.0581	0	0	4.20541	0.11507	0	0.0138083	0	0	0.234742	2.17251	0	0	0	0	0.00460278	0.676609	0	0	0	0	29.5192	0	0	0	0	0	0	0	0	0	9	responder
1220017A1	0	21.6818	0	0	14.0172	2.36008	0	0.0567328	0	0	30.2627	6.65759	0	0	0	0	0	8.67869	0	0	0	0	16.2752	0	0	0	0.00992823	0	0	0	0	0	9	responder
1220018C3	0	80.4324	0	0	6.45191	0.232094	0	0.274152	0	0	0.0311536	0.693168	0	0	0	0	0	2.35521	0	0	0	0	9.52055	0	0	0	0	0	0	0	0.00934609	0	9	control
1220025A1	0	71.6251	0.00283877	0	4.07222	0.141939	0	0	0	0	0.0141939	0	0	0	0	0	0	23.911	0	0	0	0	0.232779	0	0	0	0	0	0	0	0	0	9	responder
1220038A1	0	73.2038	0	0	4.92165	0.420829	0	0.0119748	0	0	10.7123	8.57739	0	0	0	0	0	1.07431	0	0	0	0	1.0726	0	0	0	0	0	0	0	0.00513207	0	9	responder
1220039B1	0	20.3826	0.00320456	0	70.8705	0.977392	0	5.77623	0	0	0.00801141	0.264376	0	0	0	0	0	0.0304434	0	0	0	0	1.6872	0	0	0	0	0	0	0	0	0	9	nonresponder
1220040B1	0	71.3806	0	0	4.46964	2.61221	0	0.422426	0	0	0.911632	16.4591	0	0	0.200342	0	0	3.42755	0	0	0	0	0.0962882	0	0	0	0	0	0	0	0.0201895	0	9	nonresponder
1220046B1	0	52.7154	0	0	7.66343	24.5533	0	0.216065	0	0	0.369303	5.23001	0	0	0	0	0	3.14751	0	0	0	0	6.105	0	0	0	0	0	0	0	0	0	9	nonresponder
1220049A1	0	21.6509	0	0	4.18899	40.6662	0	0.0677344	0	0	1.84237	0.0918177	0	0	0	0	0.0105365	31.4047	0	0	0	0	0.0767656	0	0	0	0	0	0	0	0	0	9	responder
1220050A1	0	43.3814	0	0	28.9753	0	0	0.0993527	0	0	4.18368	5.1772	0	0	0	0	0	0.178524	0	0	0	0	18.0046	0	0	0	0	0	0	0	0	0	9	responder
1220051B1	0	72.4596	0	0	11.9896	4.74866	0	0.021876	0	0	1.89228	7.37691	0	0	0	0	0	0.932856	0	0	0	0	0.578152	0	0	0	0	0	0	0	0	0	9	nonresponder
1220055A1	0	60.3764	0	0	0.44367	0	0	0	0	0	0.00893296	0	0	0	0	0	0	38.5814	0	0	0	0	0.589575	0	0	0	0	0	0	0	0	0	9	responder
1220063B1	0	69.5025	0	0	1.3589	15.8534	0	0.0207466	0	0	0.121516	3.32983	0	0	0	0	0	8.11636	0	0	0	0	1.69677	0	0	0	0	0	0	0	0	0	9	nonresponder
1220064A1	0	39.5189	0	0	45.979	0.0334806	0	2.56964	0	0	1.68742	0.137271	0	0	0	0	0	7.67711	0	0	0	0	2.39721	0	0	0	0	0	0	0	0	0	9	responder
1220072A1	0	8.10351	0	0	4.73279	39.0298	0	0.00612858	0	0	4.80634	0.032175	0	0	0	0	0	11.7163	0	0	0	0	31.5729	0	0	0	0	0	0	0	0	0	9	responder
1220083B1	0	58.446	0	0	18.5603	0.117587	0	0	0	0	0	6.99824	0	0	0	0	0	6.23025	0	0	0	0	9.64761	0	0	0	0	0	0	0	0	0	9	nonresponder
1220085B1	0	10.1083	0	0	70.4518	0.217965	0	2.89746	0	0	0.101608	0.245825	0	0	0	0	0	10.8179	0	0	0	0	5.15905	0	0	0	0	0	0	0	0	0	9	nonresponder
1220089C3	0	60.5111	0	0	3.04098	10.4915	0	0.0187908	0	0	1.60505	11.4843	0	0	0	0	0.391475	6.98235	0	0	0.0031318	0	0.483863	0	0	0	0	0	0	0	4.98739	0	9	control
1220093B1	0	18.7087	0	0	0.342151	6.19575	0	0.00296235	0	0	1.12125	0.291791	0	0	0	0	0.0414729	71.7436	0	0	0	0	1.55227	0	0	0	0	0	0	0	0	0	9	nonresponder
1220095C3	0	69.8824	0	0	21.4499	0.0785023	0	0	0	0	2.71686	5.8177	0	0	0	0	0	0.023892	0	0	0	0	0.0307183	0	0	0	0	0	0	0	0	0	9	control
1220098C3	0	74.1754	0	0	21.419	0.146211	0	0.549495	0	0	0.0417745	2.80371	0	0	0	0	0.0739086	0.245827	0	0	0	0	0.538248	0	0	0	0	0	0	0	0.00642684	0	9	control
1220102B1	0	30.3548	0	0	9.47895	2.4367	0	0	0	0	0.264758	0.147772	0	0	0	0	0	52.2097	0	0	0	0	5.10737	0	0	0	0	0	0	0	0	0	9	nonresponder
1220104A1	0	41.4559	0	0	45.8193	0.0921278	0	0.0492407	0	0	4.91772	0	0	0	0	0	0	2.69236	0	0	0	0	4.97331	0	0	0	0	0	0	0	0	0	9	responder
1220108B1	0	20.0688	0	0	6.69275	21.2463	0.0226809	0.00378015	0	0	36.3934	1.76911	0	0	0	0	0	12.5539	0	0	0	0	1.24934	0	0	0	0	0	0	0	0	0	9	nonresponder
1220118C3	0	79.4435	0	0	19.2118	0.0547345	0	0	0	0	0.0961553	0	0	0	0	0	0	0.245566	0	0	0	0	0.948239	0	0	0	0	0	0	0	0	0	9	control
1220121C3	0	66.3615	0.00304201	0	5.04822	0.530831	0	0	0	0	0.250966	0	0	0	0	0	0	26.9051	0	0	0	0	0.900435	0	0	0	0	0	0	0	0	0	9	control
1220122C3	0	93.7285	0	0	3.36649	0	0	0	0	0	0	0.045861	0	0	0	0	0	2.85198	0	0	0	0	0.00716579	0	0	0	0	0	0	0	0	0	9	control
1220123B1	0	70.6365	0	0	22.3883	0	0	0.0249888	0	0	1.95412	0.00666367	0	0	0	0	0	1.36938	0	0	0	0	3.62004	0	0	0	0	0	0	0	0	0	9	nonresponder
1220124C3	0	82.5927	0	0	8.91633	0.0523743	0	0.0031742	0	0	0.274568	6.69915	0	0	0	0	0	1.33475	0	0	0	0	0.126968	0	0	0	0	0	0	0	0	0	9	control
1220127C3	0	11.8338	0	0	20.2756	0	0	0.00453865	0	0	0	0	0	0	0	0	0	67.886	0	0	0	0	0	0	0	0	0	0	0	0	0	0	9	control
1220140B1	0	15.6841	0	0	1.30015	23.238	0	0.855079	0	0	0.682844	0.0487745	0	0	0	0	0	33.9456	0	0	0	0	24.2455	0	0	0	0	0	0	0	0	0	9	nonresponder
1220143A1	0	4.89889	0.0127783	0	12.6553	0	0	0	0	0	0	0	0	0	0	0	0	82.433	0	0	0	0	0	0	0	0	0	0	0	0	0	0	9	responder
1220150B1	0	69.3802	0	0	6.20765	0.0337985	0	0	0	0	0.550432	2.27898	0	0	0	0	0	21.4363	0	0	0	0	0.101395	0	0	0	0.0112662	0	0	0	0	0	9	nonresponder
1220152C3	0	89.7502	0	0	6.11113	0.0309895	0	0	0	0	1.09083	2.39859	0	0	0	0	0	0.576405	0	0	0	0	0.0418358	0	0	0	0	0	0	0	0	0	9	control
1220153C3	0	70.2033	0	0	5.30681	0.170655	0	0	0	0	18.0619	2.8314	0	0	0	0	0	3.40575	0	0	0	0	0.020185	0	0	0	0	0	0	0	0	0	9	control
1220155B1	0	0.844549	0	0	17.4088	0.0150543	0	0.103875	0	0	0.0406467	0.0150543	0	0	0	0	0	81.4982	0	0	0	0	0.0737663	0	0	0	0	0	0	0	0	0	9	nonresponder
1220157B1	0	50.7292	0	0	16.9228	11.4769	0	2.28181	0	0	0.193041	0.417754	0	0	0.00452441	0	0	17.5909	0	0	0	0	0.377034	0	0	0	0.00603255	0	0	0	0	0	9	nonresponder
1220159B1	0	63.0159	0	0	16.3022	2.92035	0	0	0	0	2.15121	0	0	0	0.00892618	0	0	15.1879	0	0	0	0	0.35556	0	0	0	0	0	0	0	0.0580202	0	9	nonresponder
1220167A1	0	30.2046	0	0	1.23913	5.85127	0	0	0	0	10.5137	2.41536	0	0	0.01887	0	0	36.048	0	0	0	0	13.7091	0	0	0	0	0	0	0	0	0	9	responder
1220171B1	0	58.867	0	0	3.2466	0.0380203	0	0.057857	0	0	28.5797	0.998446	0	0	0	0	0	7.90657	0	0	0	0	0.305815	0	0	0	0	0	0	0	0	0	9	nonresponder
1220174A1	0	86.5719	0	0	0.181792	0	0	0	0	0	0	0	0	0	0	0	0	12.4744	0	0	0	0	0.771894	0	0	0	0	0	0	0	0	0	9	responder
1220176B1	0	80.6446	0	0	6.71862	0.220096	0	0	0	0	0.282048	5.32631	0	0	0	0	0	5.3312	0	0	0	0	0.423888	0	0	0	0	0	0	0	1.0532	0	9	nonresponder
1220177B1	0	80.5784	0	0	4.15933	0.2803	0	0	0	0	0.208667	14.2517	0	0	0	0	0	0.211782	0	0	0	0	0.309887	0	0	0	0	0	0	0	0	0	9	nonresponder
1220178C3	0	16.0387	0	0	7.06368	1.31417	0	0	0	0	0.170413	0.439081	0	0	0	0	0	74.7083	0	0	0	0	0.259457	0	0	0	0	0.006141	0	0	0	0	9	control
1220186B1	0	65.8632	0	0	24.9318	0	0	0	0	0	0.844556	7.98506	0	0	0	0	0	0.133808	0	0	0	0	0.24155	0	0	0	0	0	0	0	0	0	9	nonresponder
1220195A1	0	21.3554	0	0	2.67722	0.757178	0	0	0	0	7.96268	1.47658	0	0	0	0	0	55.3446	0	0	0	0	10.4264	0	0	0	0	0	0	0	0	0	9	responder
1220202B1	0	49.3563	0	0	5.70732	14.7954	0	0	0	0	18.7458	10.8704	0	0	0	0	0	0.0373809	0	0	0	0	0.487447	0	0	0	0	0	0	0	0	0	9	nonresponder
1220208A1	0	61.9443	0.037783	0	2.75651	6.42146	0	1.89079	0	0	12.7049	0.372901	0	0	0	0	0	6.99642	0	0	0	0	6.87486	0	0	0	0	0	0	0	0	0	9	responder
1220209B1	0	34.6397	0	0	5.97473	23.1637	0	0.0250058	0	0	9.38552	12.2662	0	0	0	0	0.0166706	11.6661	0	0	0.00333411	0	2.859	0	0	0	0	0	0	0	0	0	9	nonresponder
1220211B1	0	67.1144	0	0	3.94002	2.41829	0	0	0	0	1.43758	11.5693	0	0	0	0	0	0.822699	0	0	0	0	12.6977	0	0	0	0	0	0	0	0	0	9	nonresponder
1220213A1	0	70.2415	0	0	7.28027	4.89471	0	0.0796813	0	0	7.0152	8.86576	0	0	0	0	0	1.06025	0	0	0	0	0.562647	0	0	0	0	0	0	0	0	0	9	responder
1220219A1	0	0.362085	0.218221	0	11.7677	0.0420277	0	0.00484935	0	0	0.0064658	0	0	0	0	0	0	87.3933	0	0	0	0	0.0242467	0	0.0161645	0.119617	0.0032329	0	0	0	0.0420277	0	9	responder
1220220A1	0	57.5223	0	0	5.9709	5.47621	0	0.00962427	0	0	11.5318	15.9763	0	0	0	0	0	0.927779	0	0	0	0	2.58508	0	0	0	0	0	0	0	0	0	9	responder
1220231A1	0	5.20332	0	0	54.8681	3.43791	0	0.178545	0	0	5.63876	1.87473	0	0	0	0	0.745154	23.8212	0	0	0	0	4.22679	0	0	0	0	0	0	0	0.00546568	0	9	responder
1220237B1	0	49.392	0	0	4.61408	6.2229	0	0	0	0	23.0845	15.5661	0	0	0	0	0	0.100883	0	0	0	0	1.01945	0	0	0	0	0	0	0	0	0	9	nonresponder
1220240A1	0	49.7733	0	0	6.5638	1.09452	0	0.126227	0	0	0.230862	2.297	0	0	0	0	0	34.4616	0	0	0	0	5.45267	0	0	0	0	0	0	0	0	0	9	responder
1220252A1	0	29.2051	0	0	9.85628	0	0	0.241432	0	0	0.652518	0	0	0	0	0	0	53.5424	0	0	0	0	6.50234	0	0	0	0	0	0	0	0	0	9	responder
1220256A1	0	36.3352	0	0	32.1603	0	0	0	0	0	0.315869	0	0	0	0	0	0	30.3337	0	0	0	0	0.854906	0	0	0	0	0	0	0	0	0	9	responder
1220264A1	0	58.235	0	0	1.11064	3.68052	0	0	0	0	3.06927	9.47532	0	0	0.038913	0	0	0.598288	0	0	0	0	4.95006	0	0	0	0	0	0	0	18.842	0	9	responder
1220272A1	0	25.595	0	0	8.60321	0	0	0	0	0	0	0	0	0	0	0	0	65.8018	0	0	0	0	0	0	0	0	0	0	0	0	0	0	9	responder
1220282C3	0	53.8979	0	0	8.69013	0.121371	0	0	0	0	23.122	13.8773	0	0	0	0	0	0	0	0	0	0	0.291289	0	0	0	0	0	0	0	0	0	9	control
1220284C3	0	95.231	0	0	0.839538	0.00698451	0	0	0	0	0	0	0	0	0	0	0	3.90294	0.0195566	0	0	0	0	0	0	0	0	0	0	0	0	0	9	control
1220287A1	0	33.4102	0	0	2.607	5.48877	0	0.0425233	0	0	0.616587	3.25467	0	0	0	0	0	6.82335	0	0	0	0	47.7569	0	0	0	0	0	0	0	0	0	9	responder
1220291B1	0	67.3111	0	0	7.41789	0.941827	0	0	0	0	7.43708	16.2685	0	0	0	0	0	0.228661	0	0	0	0	0.39496	0	0	0	0	0	0	0	0	0	9	nonresponder
1220314A1	0	19.7445	0	0	3.7897	43.4612	0	5.04664	0	0	0.0424749	0.171473	0	0	0	0	0	15.7503	0	0	0	0	11.9936	0	0	0	0	0	0	0	0	0	9	responder
1220315B1	0	62.9352	0	0	14.5188	4.9832	0	0.0446843	0	0	9.34082	7.46765	0	0	0	0	0	0.559448	0	0	0	0	0.150139	0	0	0	0	0	0	0	0	0	9	nonresponder
1220316C3	0	78.0841	0	0	12.5843	0.1882	0	0	0	0	0.139582	0.274458	0	0	0	0	0	3.90044	0	0	0	0	4.82889	0	0	0	0	0	0	0	0	0	9	control
1220321B1	0	81.9003	0	0	4.51255	0.289864	0	2.35241	0	0	0.171879	0.080113	0	0	0	0	0.0276754	9.83934	0	0	0	0	0.825893	0	0	0	0	0	0	0	0	0	9	nonresponder
1220323A1	0	33.1368	0	0	59.7056	0.363853	0	0	0	0	0.130614	0.386244	0	0	0	0	0	2.25216	0	0	0	0	4.02478	0	0	0	0	0	0	0	0	0	9	responder
1220326C3	0	90.4162	0	0	9.07786	0	0	0	0	0	0.0227408	0	0	0	0	0	0	0.483243	0	0	0	0	0	0	0	0	0	0	0	0	0	0	9	control
1220328C3	0	19.2724	0	0	49.9046	1.30502	0	0.00734187	0	0	14.6911	14.6489	0	0	0	0	0	0.0330384	0	0	0	0	0.13766	0	0	0	0	0	0	0	0	0	9	control
1220329C3	0	43.7007	0	0	5.42708	0.0718487	0	0	0	0	43.2278	0	0	0	0.158735	0	0	6.82061	0	0	0	0	0.571448	0	0	0	0.0217217	0	0	0	0	0	9	control
1220332B1	0	50.5815	0	0	3.98534	0.252808	0	0	0	0	38.8006	4.58305	0	0	0	0	0.0126404	0.695222	0	0	0	0	1.0636	0	0	0	0	0	0	0	0.0252808	0	9	nonresponder
1220333C3	0	85.5789	0	0	9.35241	0.0414741	0	0.0103685	0	0	0.0118497	2.38476	0	0	0	0	0	0.460659	0	0	0	0	2.15962	0	0	0	0	0	0	0	0	0	9	control
1220336C3	0	78.4566	0	0	7.14951	0.695646	0	0	0	0	3.48322	9.58261	0	0	0	0	0	0.0765544	0	0	0	0	0.555851	0	0	0	0	0	0	0	0	0	9	control
1220343B1	0	26.3359	0	0	60.2846	0	0	0	0	0	3.39029	0.66953	0	0	0	0	0	9.31184	0	0	0	0	0.0078954	0	0	0	0	0	0	0	0	0	9	nonresponder
1220344C3	0	57.052	0	0	4.671	0.26498	0	0.272717	0	0	6.79277	4.16618	0	0	0	0	0	0.754323	0	0	0	0	26.0261	0	0	0	0	0	0	0	0	0	9	control
1220345C3	0	86.2696	0	0	10.4387	0.0258119	0	0.185239	0	0	0.136651	2.25779	0	0	0	0	0	0.406918	0	0	0	0	0.279376	0	0	0	0	0	0	0	0	0	9	control
1220349C3	0	65.0767	0	0	21.5818	0.140289	0	0	0	0	1.71328	6.86716	0	0	0	0	0	3.84568	0	0	0	0	0.775099	0	0	0	0	0	0	0	0	0	9	control
1220351C3	0	81.7253	0	0	5.59636	0.0273141	0	1.08042	0	0	0.0060698	8.85281	0	0	0	0	0	2.66009	0	0	0	0	0.0515933	0	0	0	0	0	0	0	0	0	9	control
1220353C3	0	39.6308	0	0	25.2533	0	0	0	0	0	0.00633232	0.0379939	0	0	0	0	0	35.0605	0	0	0	0	0.0110816	0	0	0	0	0	0	0	0	0	9	control
1220363C3	0	36.7218	0	0	40.4153	0	0	0	0	0	0.129047	0	0	0	0	0	0	22.4934	0	0	0	0	0.240497	0	0	0	0	0	0	0	0	0	9	control
1220364C3	0	76.512	0	0	3.40278	0.132908	0	0	0	0	1.33869	6.09778	0	0	0	0	0	11.4093	0	0	0	0	1.1065	0	0	0	0	0	0	0	0	0	9	control
1220369C3	0	82.7205	0	0	5.59257	0.0363378	0	0	0	0	0.932671	9.57242	0	0	0	0	0.126317	0.956896	0	0	0	0.00346075	0.0588327	0	0	0	0	0	0	0	0	0	9	control
1230038A2	0	28.7519	0	0	24.5441	32.4256	0	3.96475	0	0	5.63795	0.239737	0	0	0	0	0.117388	1.65666	0	0	0	0	2.65033	0	0	0	0	0	0	0	0.0115735	0	12	responder
1230041B2	0	58.5899	0	0	0.96066	7.01437	0	0	0	0	4.17723	25.9257	0	0	0	0	0	1.85751	0	0	0	0	1.47462	0	0	0	0	0	0	0	0	0	12	nonresponder
1230064A2	0	77.7452	0	0	17.9585	0.00326222	0	0	0	0	0.045671	0.0212044	0	0	0	0	0	0	0	0	0	0	4.2262	0	0	0	0	0	0	0	0	0	12	responder
1230065A2	0	50.813	0	0	3.58321	3.96193	0	0	0	0	12.5584	21.7506	0	0	0	0	0	0.365667	0	0	0	0	6.96725	0	0	0	0	0	0	0	0	0	12	responder
1230066A2	0	54.8787	0	0	5.53286	0.462946	0	0	0	0	6.83548	6.22446	0	0	0	0	0	3.33996	0	0	0	0	22.7256	0	0	0	0	0	0	0	0	0	12	responder
1230087A2	0	45.2949	0	0	10.8756	2.11136	0	0	0	0	5.9999	8.08384	0	0	0	0	0	0.0342753	0	0	0	0	27.6002	0	0	0	0	0	0	0	0	0	12	responder
1230088A2	0	11.252	0	0	4.51284	18.15	0	0	0	0	38.8576	9.07251	0	0	0.0284352	0	0.0083633	17.7419	0	0	0	0	0.376349	0	0	0	0	0	0	0	0	0	12	responder
1230110C4	0	80.6264	0	0	13.5531	1.04718	0	0	0	0	0.0846864	2.27839	0	0	0	0	0	0.197059	0	0	0	0	2.21325	0	0	0	0	0	0	0	0	0	12	control
1230140A2	0	86.9268	0	0	3.5862	0	0	0	0	0	0.517959	0.059276	0	0	0	0	0	8.88999	0	0	0	0	0.0197587	0	0	0	0	0	0	0	0	0	12	responder
1230141B2	0	63.2636	0	0	0.326732	0.125666	0	0	0	0	0.0402131	24.4177	0	0	0	0	0	11.4591	0	0	0	0	0.366945	0	0	0	0	0	0	0	0	0	12	nonresponder
1230147B2	0	12.1817	0	0	14.216	43.563	0	0.0969503	0	0	21.9346	6.3494	0	0	0	0	0	0.620822	0	0	0	0	1.03754	0	0	0	0	0	0	0	0	0	12	nonresponder
1230148A2	0	2.0397	0	0	21.285	1.50688	0	0	0	0	14.5653	4.72023	0	0	0	0	0	32.7047	0	0	0	0	23.1782	0	0	0	0	0	0	0	0	0	12	responder
1230161A2	0	72.2322	0	0	22.0171	0.0841497	0	0.00635092	0	0	3.5073	2.045	0	0	0	0	0	0.0476319	0	0	0	0	0.0539828	0	0	0	0.00635092	0	0	0	0	0	12	responder
1230162A2	0	67.8243	0	0	3.50118	1.64706	0	0.0486275	0	0	5.16078	17.0431	0	0	0	0	0.08	3.01961	0	0	0	0	1.67529	0	0	0	0	0	0	0	0	0	12	responder
1230182B2	0	89.7741	0	0	1.2568	0.0998882	0	0.00298174	0	0	1.42974	6.50317	0	0	0	0	0	0.644055	0	0	0	0	0.289228	0	0	0	0	0	0	0	0	0	12	nonresponder
1230183A2	0	32.0294	0	0	19.222	0.0366448	0	0.00549672	0	0	39.6625	2.58712	0	0	0	0	0	1.28257	0	0	0	0	5.08263	0	0	0	0	0	0	0	0.091612	0	12	responder
1230185A2	0	27.4485	0	0.00449068	11.9557	1.16758	0	0	0	0	12.9706	0.607739	0	0	0	0	0	11.2402	0	0	0	0	34.6052	0	0	0	0	0	0	0	0	0	12	responder
1230204B2	0	68.2328	0	0	22.659	0.331772	0	0.107135	0	0	6.16371	0.202174	0	0	0	0	0	0.254013	0	0	0	0	2.04939	0	0	0	0	0	0	0	0	0	12	nonresponder
1230231B2	0	2.4332	0	0	1.96237	0.0329256	0	0	0	0	4.81702	0.630525	0	0	0	0	0	51.1812	0	0	0	0	38.9428	0	0	0	0	0	0	0	0	0	12	nonresponder
1230235A2	0	21.4966	0	0	23.6362	9.31704	0	0.526003	0	0	0.157801	0.0186646	0	0	0	0	0	12.8769	0	0	0	0	31.9708	0	0	0	0	0	0	0	0	0	12	responder
1230246B2	0	66.9154	0	0	25.5867	4.22884	0	0.0763022	0	0	0.103432	1.12927	0	0	0	0	0	1.68882	0	0	0	0	0.172952	0	0	0	0.0983451	0	0	0	0	0	12	nonresponder
1230250C4	0	71.2218	0	0	20.0657	0.0448155	0	0	0	0	3.92053	4.62098	0	0	0	0	0	0.126147	0	0	0	0	0	0	0	0	0	0	0	0	0	0	12	control
1230253C4	0	20.7288	0	0	12.4338	6.40061	0	0	0	0	0.386518	0.251316	0	0	0	0	0	21.1376	0	0	0	0	38.6613	0	0	0	0	0	0	0	0	0	12	control
1230266B2	0	58.4131	0	0	18.7906	0.0102756	0	0	0	0	15.3037	5.73547	0	0	0	0	0	0.0616533	0.00685037	0	0	0	0	0	0	0	0	0	0	0	1.67834	0	12	nonresponder
1230282B2	0	67.0312	0	0	2.46793	11.758	0	0.0365619	0	0	5.19345	1.9544	0	0	0	0	0.164528	4.56358	0	0	0	0	6.83042	0	0	0	0	0	0	0	0	0	12	nonresponder
1230285B2	0	43.4361	0	0	14.4085	4.89153	0	0.173707	0	0	3.93983	2.60007	0	0	0	0	0	2.75345	0	0	0	0	27.7969	0	0	0	0	0	0	0	0	0	12	nonresponder
1230288C4	0	55.6147	0.0129011	0	7.17669	0.00368602	0	0	0	0	28.8855	7.30754	0	0	0	0	0	0.958366	0	0	0	0	0.0405463	0	0	0	0	0	0	0	0	0	12	control
1230293C4	0	33.9154	0	0	1.28428	42.7857	0	0.0136304	0	0	16.7957	3.40154	0	0	0	0	0.0318042	0.932923	0	0	0	0	0.763301	0	0	0	0	0	0	0	0.0757243	0	12	control
1230314B2	0	65.692	0	0	13.8694	8.52612	0	0.0765186	0	0	3.36193	3.87965	0	0	0.0455855	0	0	4.2362	0	0	0	0	0.312586	0	0	0	0	0	0	0	0	0	12	nonresponder
1230321B2	0	13.5438	0	0	3.67747	6.8845	0	0.272744	0	0	46.9083	3.4816	0	0	0	0	0.679114	1.27036	0	0	0	0	23.2565	0	0	0	0.0256269	0	0	0	0	0	12	nonresponder
1230345A2	0	13.1339	0	0	14.2364	3.42128	0	0.00551227	0	0	31.7433	2.75062	0	0	0	0	0	34.2257	0	0	0	0	0.483243	0	0	0	0	0	0	0	0	0	12	responder
1230361B2	0	51.6811	0	0	7.89498	22.4066	0	0.697718	0	0	1.08794	2.72688	0	0	0	0	0.0202916	9.5027	0	0	0	0	3.98183	0	0	0	0	0	0	0	0	0	12	nonresponder
1230365B2	0	45.0927	0.0047178	0	2.31958	7.10658	0.0110082	0.039315	0	0	21.3669	1.46881	0	0	0	0	0	21.2788	0	0	0	0	1.31155	0	0	0	0	0	0	0	0	0	12	nonresponder
1230367B2	0	49.4701	0	0	22.7058	0.0622462	0	0	0	0	6.29309	1.17645	0	0	0	0	0	19.9795	0	0	0	0	0.312787	0	0	0	0	0	0	0	0	0	12	nonresponder
1230370C4	0	39.5637	0	0	1.27988	2.62139	0	0	0	0	3.81677	1.89254	0	0	0.0052815	0	0	2.66012	0	0	0	0	48.1603	0	0	0	0	0	0	0	0	0	12	control
1230373C4	0	49.785	0	0	3.18935	0.147795	0	0	0	0	3.64617	12.6297	0	0	0.00839743	0	0	0.351013	0	0	0	0	30.2425	0	0	0	0	0	0	0	0	0	12	control
1230375C4	0	1.83956	0	0	1.49053	0	0	0	0	0	0	0.00299603	0	0	0	0	0	96.6669	0	0	0	0	0	0	0	0	0	0	0	0	0	0	12	control
1230399A2	0	40.2468	0	0	6.10039	41.5595	0	0.00302824	0	0	7.1421	1.10985	0	0	0	0	0.00605648	2.61337	0	0	0	0	1.08714	0	0	0	0	0	0	0	0.131728	0	12	responder
1230409C4	0	54.0775	0	0	1.06197	0	0	0	0	0	0.016881	0.00767318	0	0	0	0	0	44.8359	0	0	0	0	0	0	0	0	0	0	0	0	0	0	12	control
1230412B2	0	11.5954	0	0	21.7024	4.16441	0	0	0	0	14.1265	0.312012	0	0	0	0	0	47.9942	0	0	0	0	0.105065	0	0	0	0	0	0	0	0	0	12	nonresponder
1230418B2	0	58.1751	0	0	25.422	0.606539	0	0.197248	0	0	0.647632	5.24845	0	0	0.00986242	0	0	6.18538	0	0	0	0	3.49294	0	0	0	0	0	0	0	0.0147936	0	12	nonresponder
1230426B2	0	43.685	0	0	16.5523	4.2291	0	0.00337115	0	0	9.08693	25.7033	0	0	0	0	0	0.0488816	0	0	0	0	0.691085	0	0	0	0	0	0	0	0	0	12	nonresponder
1230438B2	0	11.1627	0	0	3.6241	70.4718	0	0.0801658	0	0	5.08826	1.2524	0	0	0	0	0	0.316125	0	0	0	0	8.00448	0	0	0	0	0	0	0	0	0	12	nonresponder
1230439C4	0	59.3887	0	0	1.86671	15.4317	0	0	0	0	17.1129	4.43698	0	0	0.00668472	0	0	1.55921	0	0	0	0	0.130352	0	0	0	0	0	0	0	0.0668472	0	12	control
1230444A2	0	1.30179	0	0	5.58707	6.86692	0	0	0	0	19.5877	0.690575	0	0	0.13001	0	0.229629	61.1725	0	0	0	0	4.43386	0	0	0	0	0	0	0	0	0	12	responder
1230446C4	0	69.2123	0	0	4.85688	0.297432	0	0	0	0	3.88586	4.48947	0	0	0.120722	0	0	1.34194	0	0	0	0	15.7954	0	0	0	0	0	0	0	0	0	12	control
1230494B2	0	72.7704	0	0	13.7095	1.78017	0	0	0	0	4.18451	7.35474	0	0	0	0	0	0.144898	0	0	0	0	0.0557298	0	0	0	0	0	0	0	0	0	12	nonresponder
1230515B2	0	50.9364	0.00336525	0	3.5251	0.321381	0	0	0	0	23.0957	20.8578	0	0	0	0	0	0.770642	0	0	0	0	0.489643	0	0	0	0	0	0	0	0	0	12	nonresponder
1230524A2	0	39.8855	0	0	4.33856	16.9174	0	0.225471	0	0	24.4583	3.20944	0	0	0	0	0	5.0273	0	0	0	0	5.938	0	0	0	0	0	0	0	0	0	12	responder
1230543C4	0	62.6255	0	0	33.1696	0	0	1.83283	0	0	0.0248127	0.074438	0	0	0	0	0	1.68726	0	0	0	0	0.585579	0	0	0	0	0	0	0	0	0	12	control
1230546B2	0	63.5207	0	0	15.8061	0.553006	0	0	0	0	16.8834	0.755403	0	0	0	0	0	0.388857	0.00478103	0	0	0	2.08772	0	0	0	0	0	0	0	0	0	12	nonresponder
1230557A2	0	45.6372	0	0	4.99765	1.74028	0	0.00646946	0	0	1.35697	6.3336	0	0	0	0	0	0.0857203	0	0	0	0	39.8421	0	0	0	0	0	0	0	0	0	12	responder
1230560A2	0	28.0044	0	0	4.90381	1.04224	0	0	0	0	20.306	0.568814	0	0	0	0	0	0.547616	0	0	0	0	44.6272	0	0	0	0	0	0	0	0	0	12	responder
1230561B2	0	36.9443	0.00516511	0	5.69195	1.68038	0	0	0	0	5.61275	8.51899	0	0	0	0	0	39.7455	0	0	0	0	1.8009	0	0	0	0	0	0	0	0	0	12	nonresponder
1230591A2	0	0.128522	0	0	1.00286	88.8225	0.0175258	0	0	0	7.71912	0.15189	0	0	0.00973653	0	0	1.39232	0	0	0	0	0.755555	0	0	0	0	0	0	0	0	0	12	responder
1230637A2	0	14.9141	0	0	4.80312	44.8264	0	0	0	0	5.4114	0.0566215	0	0	0	0	0	13.7881	0	0	0	0	16.2002	0	0	0	0	0	0	0	0	0	12	responder
1230643B2	0	31.9083	0	0	0.0902411	35.7274	0	0.00483434	0	0	9.854	10.4261	0	0	0	0	0	11.8006	0	0	0	0	0.188539	0	0	0	0	0	0	0	0	0	12	nonresponder
1230671A2	0	7.91835	0	0	6.79408	1.31617	0	0	0	0	15.3269	4.14623	0	0	0	0	0	9.55049	0	0	0	0	54.9478	0	0	0	0	0	0	0	0	0	12	responder
1230682A2	0	9.05032	0	0	79.3369	0.322271	0	0	0	0	6.46743	0.625678	0	0	0	0	0	1.43686	0	0	0	0	2.76053	0	0	0	0	0	0	0	0	0	12	responder
1230700A2	0	41.0451	0	0	9.50312	4.3491	0	1.67033	0	0	6.9692	12.092	0	0	0	0	0.0843418	4.51228	0	0	0	0	19.758	0	0	0	0.0165017	0	0	0	0	0	12	responder
1230701A2	0	59.4776	0	0	13.0538	0	0	0.0686412	0	0	0.0497649	2.76281	0	0	0	0	0	4.52689	0	0	0	0	20.0604	0	0	0	0	0	0	0	0	0	12	responder
1230750A2	0	56.266	0	0	2.50605	7.73385	0.014819	0	0	0	2.27224	12.6752	0	0	0.0181121	0	0	0.251922	0	0	0	0	18.2619	0	0	0	0	0	0	0	0	0	12	responder
1230792A2	0	79.2063	0	0	4.41157	0.00288621	0	0	0	0	0.0202035	0	0	0	0	0	0	16.3489	0	0	0	0	0.0101017	0	0	0	0	0	0	0	0	0	12	responder
1230852A2	0	14.3394	0	0	3.38163	51.188	0	0.0391573	0	0	2.17402	3.39103	0	0	0	0	0	7.21278	0	0	0	0	16.963	0	0	0	0	0	0	0	1.31099	0	12	responder
1230872B2	0	23.1122	0	0	10.2136	16.1928	0	0	0	0	3.7788	2.89024	0	0	0.025849	0	0	0.0694691	0	0	0	0	43.7171	0	0	0	0	0	0	0	0	0	12	nonresponder
1230962A2	0	58.4448	0	0	19.1347	1.43662	0	0.202601	0	0	2.52882	7.12786	0	0	0	0	0	4.36512	0	0	0	0	6.75949	0	0	0	0	0	0	0	0	0	12	responder
1230979C4	0	43.2954	0	0	3.91496	3.69072	0	0	0	0	16.7328	11.2383	0	0	0	0	0	19.0848	0	0	0	0	2.04302	0	0	0	0	0	0	0	0	0	12	control
1230994C4	0	78.9589	0	0	1.01076	5.9066	0	0.710687	0	0	1.17816	10.4913	0	0	0.00315861	0	0	0.74859	0	0	0	0	0.574867	0	0	0	0	0	0	0	0.416936	0	12	control
1231027A2	0	53.546	0	0	28.1383	0.0113141	0	0.0188569	0	0	0.903245	0.686391	0	0	0	0	0	0.561935	0	0	0	0	16.134	0	0	0	0	0	0	0	0	0	12	responder
1231028B2	0	54.0242	0	0	11.5747	0.0752622	0	0.0125437	0	0	1.29984	0.489205	0	0	0	0	27.339	2.8631	0	0	0	0	2.32215	0	0	0	0	0	0	0	0	0	12	nonresponder
1231041B2	0	45.9663	0	0	1.86352	32.1722	0	1.03174	0	0	2.36427	5.23265	0	0	0.00840181	0	0	8.68915	0	0	0	0	2.67177	0	0	0	0	0	0	0	0	0	12	nonresponder
1231101C4	0	70.9207	0	0	6.10154	0	0	0	0	0	0.948736	4.13353	0	0	0	0	2.11085	12.1273	0	0	0	0	3.6574	0	0	0	0	0	0	0	0	0	12	control
1231142B2	0	0.0892914	0	0	3.93361	0.0414567	0	0	0	0	0.738249	0	0	0	0	0	0	94.0573	0	0	0	0	1.14006	0	0	0	0	0	0	0	0	0	12	nonresponder
1231149B2	0	49.1707	0	0	14.3658	0.27673	0	0	0	0	25.7861	5.34331	0	0	0	0	0	2.14513	0	0	0	0	0.380737	0	0	0	0	0	0	0	2.53143	0	12	nonresponder
1231183C4	0	69.619	0	0	14.7765	0.267639	0	0	0	0	3.20228	2.34458	0	0	0.0172166	0	0	5.35904	0	0	0	0	4.4137	0	0	0	0	0	0	0	0	0	12	control
1231191C4	0	0.208602	0	0	10.2788	1.08123	0	0	0	0	6.07175	0	0	0	0	0	0.00318476	24.615	0	0	0	0	57.7414	0	0	0	0	0	0	0	0	0	12	control
1231192C4	0	53.5868	0	0	1.97874	1.26156	0	0	0	0	11.1259	15.1283	0	0	0	0	0	0.689536	0	0	0	0	16.2292	0	0	0	0	0	0	0	0	0	12	control
1231223C4	0	67.6971	0	0	26.5657	0.0261972	0	0.0087324	0	0	0.0366761	0.151944	0	0	0	0	0	5.34423	0	0	0	0	0.169409	0	0	0	0	0	0	0	0	0	12	control
1231229C4	0	42.5528	0	0	2.08319	25.0101	0	0.00843398	0	0	3.28588	8.39518	0	0	0	0	0	15.5033	0	0	0	0	3.16106	0	0	0	0	0	0	0	0	0	12	control
1231296C4	0	43.136	0	0	3.30273	29.5037	0.0282017	0.0078338	0	0	0.264782	0.911854	0	0	0	0	0	1.98508	0	0	0	0	20.8598	0	0	0	0	0	0	0	0	0	12	control
1231321C4	0	68.862	0	0	6.0871	7.63359	0	0.00912381	0	0	0.410571	0.0197683	0	0	0	0	0	15.4497	0	0	0	0	1.42027	0	0	0	0	0	0	0	0.107965	0	12	control
1231326C4	0	76.777	0	0	3.92513	2.12053	0	0	0	0	2.15182	0.0640777	0	0	0	0	0	14.9614	0	0	0	0	0	0	0	0	0	0	0	0	0	0	12	control
1231328C4	0	53.2364	0	0	33.7435	8.73659	0	0.446521	0	0	0.259605	1.45552	0	0	0	0	0	0.841121	0	0	0	0	1.28072	0	0	0	0	0	0	0	0	0	12	control
1231351C4	0	78.5694	0	0	20.1626	0.0468244	0	0	0	0	1.05074	0.116124	0	0	0	0	0	0.0430784	0	0	0	0	0.0112378	0	0	0	0	0	0	0	0	0	12	control
1231381C4	0	60.3311	0	0	15.1204	0.477624	0	0	0	0	7.31484	9.99575	0	0	0	0	0.00654279	6.16658	0	0	0	0	0.587215	0	0	0	0	0	0	0	0	0	12	control
1231404C4	0	30.0392	0	0	7.7578	0.00950245	0	0	0	0	49.5781	6.11388	0	0	0	0	0	6.31913	0	0	0	0	0.167243	0	0	0	0.0152039	0	0	0	0	0	12	control
1231410C4	0	29.7121	0	0	36.4654	9.16269	0	0	0	0	2.43837	0.15638	0	0	0	0	0	10.3635	0	0	0	0	11.7014	0	0	0	0	0	0	0	0	0	12	control

## Sheet: Fig8_C
study_id	cytokine_group	haz0	haz1	haz2	haz3	haz4	haz5	haz6	haz7	haz8	haz9	haz10	haz11	haz12	haz13	haz14	haz15	haz16	haz17	haz18	haz19	haz20	haz21	haz22	haz23	haz24	waz0	waz1	waz2	waz3	waz4	waz5	waz6	waz7	waz8	waz9	waz10	waz11	waz12	waz13	waz14	waz15	waz16	waz17	waz18	waz19	waz20	waz21	waz22
01-005-2645	Responder	-0.12	-1.27	-1.77	-2.24	-2.19	-2.32	-1.87	-1.54	-1.78	-1.65	-2.12	-2.27	-2.67	-2.65	-1.93	-1.88	-1.59	-1.62	-1.3	-1.05	-1.32	-1.26	-1.47	-1.28	-1.16	-1.31	-2.59	-3.26	-3.73	-3.51	-3.6	-3.48	-3.8	-3.89	-3.44	-3.63	-3.72	-2.73	-2.07	-1.66	-1.69	-1.33	-1.41	-1.55	-1.37	-1.58	-1.23	-0.72
01-009-2665	Responder	-1.2	-1.47	-1.36	-1.76	-1.77	-2.13	-2.34	-2.89	-3.43	-3.61	-4.08	-3.09	-2.85	-2.66	-2.76	-2.65	-2.65	-2.48	-2.83	-2.83	-2.75	-2.7	-2.41	-2.54	-1.83	-0.21	-1.23	-1.75	-2.02	-2.28	-2.84	-3.37	-4.2	-5.35	-4.22	-4.51	-2.39	-2.41	-1.76	-1.92	-1.46	-2.2	-2.01	-2	-1.91	-2.04	-2.05	-1.63
01-010-2960	Control	0.23	0.26	-0.37	-0.28	-0.43	-0.15	-0.09	0.04	-0.27	-0.71	-0.94	-1.02	-1.28	-1.33	-1.38	-1.35	-1.29	-1.38	-1.66	-2.09	-2.28	-2.37	-2.29	-2.08	-1.98	-1.22	-1.06	-0.66	-0.37	-0.11	-0.67	-0.08	-0.46	-0.86	-0.71	-1.19	-1.42	-1.61	-2.12	-1.78	-1.98	-1.95	-2.18	-2.35	-2.43	-2.22	-2.37	-2.35
01-011-1986	Nonresponder	NA	-0.56	-0.87	-0.48	NA	-0.86	-1.12	-1.54	-2.15	-2.68	-2.59	-3.06	NA	-3.14	-2.92	-3.05	-3.29	-2.98	-3.19	-3.09	-3.31	-3.32	-3.03	-3.15	-3.11	NA	-1.32	-1.93	-2.32	NA	-3.17	-3.55	-3.91	-4.23	-3.82	-3.73	-3.75	NA	-4.08	-3.22	-3.11	-3.13	-3.08	-3.17	-3.2	-2.86	-3.24	-3.02
01-011-2770	Control	-1.53	-0.99	-1.01	-0.64	-0.95	-0.7	0.12	0.55	0.32	0.21	0.32	0.19	-0.31	0.15	-0.1	-0.1	-0.38	-0.35	-0.56	-0.54	-0.7	-0.47	-0.57	-0.64	-0.59	-1.83	-2.25	-1.37	-0.82	-0.13	0.01	0.1	0.19	0.17	0.71	0.64	0.99	0.48	0.58	0.32	0.27	0	-0.19	-0.26	-0.29	-0.03	0.13	-0.08
01-014-2607	Responder	-2.84	-2.63	-2.99	-3.17	-3.1	-2.99	-3.64	-3.6	-3.74	-3.67	-3.46	-3.79	-3.7	-3.57	-3.89	-3.84	-3.74	-3.7	-3.68	-3.61	-3.82	-3.61	-3.29	-3.25	-2.98	-3.02	-3	-3.11	-3.21	-3.32	-3.77	-4.39	-5.33	-5.03	-4.52	-4.36	-4.05	-4.03	-3.64	-3.85	-3.41	-3.21	-3.17	-3.21	-3.19	-3.02	-3.2	-3.29
01-020-2642	Nonresponder	-3.11	-2.88	-3.45	-3.54	-3.22	-3.82	-3.58	-3.44	-3.85	-3.66	-4.07	-4.06	-4.27	-4.32	-4.04	-3.81	-3.77	-4.11	-4.3	-4.43	-4.43	-4.22	-4.48	-4.64	-4.37	-2.68	-3.1	-3.54	-3.36	-3.74	-5.12	-4.47	-4.07	-3.94	-4.06	-4.78	-3.88	-4.07	-3.56	-3.82	-3.3	-3.57	-3.99	-4.3	-4.49	-4.57	-4.44	-4.11
01-024-2991	Control	-0.1	0.19	-0.53	-0.53	NA	-0.19	0.17	-0.36	-0.52	-0.69	-1.15	-1.5	-1.81	-1.65	-1.88	-1.6	-1.58	-1.7	-1.85	-2.13	-2.2	-2.19	-2.33	-1.8	-1.72	-0.11	0.59	-0.2	-0.11	NA	-0.36	-0.22	-0.71	-0.49	-1.04	-0.83	-1.56	-1.4	-1.17	-0.83	-0.96	-1.19	-1.2	-1.18	-1.14	-0.79	-1.14	-1.24
01-027-0171	Inflammed Nonresponder	-3.29	-3.57	-3.32	-2.73	-2.22	-2.82	-2.58	-2.83	-2.79	-2.9	-3.09	-2.67	-3.22	-3.35	-3.46	-3.66	-3.38	-3.25	-3.44	-3.56	-3.81	-3.74	-3.42	-3.65	-3.63	-3.32	-3.01	-2.9	-2.87	-2.97	-3.65	-3.47	-3.27	-3.28	-2.97	-2.88	-3.03	-3.25	-3.55	-3.47	-4.02	-3.47	-3.62	-3.63	-3.4	-3.31	-3.01	-2.73
01-027-0823	Inflammed Nonresponder	0.08	-0.05	-0.19	NA	-0.86	-0.82	-0.63	-0.44	-0.57	-0.94	NA	-0.9	-0.75	-1.17	NA	-1.88	NA	-1.01	-0.85	-1.23	-1.21	-1.48	NA	-1.38	-1.11	-0.39	-0.8	-1.17	NA	-2.1	-1.81	-1.94	-2.15	-1.52	-1.61	NA	-1.72	-1.87	-2.49	NA	-1.88	NA	-1.81	-1.74	-1.75	-1.49	-1.87	NA
01-029-0976	Inflammed Nonresponder	-1.07	-0.46	-0.93	-0.97	-0.83	NA	-0.19	-0.53	-0.98	-0.79	-0.96	-1.27	-1.44	-1.87	-1.95	-2.02	-1.47	-1.8	-1.6	-1.93	-2.07	-2.18	-2.15	-2.15	-2.36	-2.03	-1.67	-2.81	-2.14	-1.84	NA	-1.79	-2.01	-2.19	-2.42	-3.04	-2.94	-3.23	-3.3	-3.66	-3.46	-3.28	-3.11	-3.28	-3.35	-3.24	-3.45	-3.52
01-029-1949	Responder	-3.04	-3.1	-3.11	-2.8	-2.05	-2.12	-1.47	-1.25	-1.13	-1.24	-1.67	-1.64	-1.57	-1.51	-1.18	-1.31	-1.72	-1.7	-1.49	-1.36	-1.51	-1.43	-1.63	-1.39	-1.51	-3	-3.8	-3.66	-3.54	-3.37	-2.65	-2.57	-2.26	-1.86	-2.24	-2.12	-1.58	-1.46	-1.23	-1.27	-1.89	-1.42	-1.58	-1.51	-1.48	-1.5	-1.49	-1.54
01-039-2675	Responder	-0.03	0.1	-0.23	-0.04	1.21	NA	0.67	0.5	0.01	0.19	-0.32	-0.34	0.36	-0.18	0.37	-0.13	0.5	0.26	0.05	0.16	-0.07	-0.44	-0.62	-0.51	-0.11	-1.22	-1.58	-1.85	-1.6	-1.18	NA	-1.05	-0.93	-1.13	-1.81	-1.27	-0.68	-0.64	-0.85	-0.83	-0.7	-0.55	-0.35	-0.57	-0.59	0	-0.66	-0.64
01-039-2788	Nonresponder	-1.59	NA	-2.06	NA	-3.02	-3.17	-2.47	NA	-2.66	NA	-2.88	-3.01	-2.93	-3.19	-3.54	-3.85	-3.6	-3.68	-3.69	-3.89	-3.85	-4	-3.96	-3.86	-3.94	3.04	NA	-2.93	NA	-3.11	-3.33	-3.17	NA	-3.32	NA	-3.38	-3.45	-3.73	-4.28	-4.07	-4.34	-4.52	-4.83	-4.25	-4.22	-4	-4.02	-4.03
01-040-0439	Responder	0.63	-1.02	-1.56	-1.3	-1.2	-1.46	-2.03	-1.63	-1.74	-2.15	-2.4	-2.51	-1.94	-2.35	-2.19	-1.82	-1.62	-1.94	-1.87	-1.8	-2.04	-2.06	-2.05	-1.59	-1.82	0.53	-3.25	-3.35	-2.88	-2.53	-3.08	-3.8	-1.96	-3.33	-2.92	-1.92	-1.77	-1.46	-1.54	-1.26	-1.12	-0.9	-1.1	-0.95	-0.65	-0.35	-0.1	-0.39
01-040-0853	Control	-1.51	-1.61	-1.53	-1.25	-1.15	-1.43	-1.61	-2.37	-1.8	-2.11	-2.37	-2.01	-2.43	-2.76	-2.21	-2.58	-2.21	-1.88	-2.23	-2.47	-2.68	-2.75	-2.52	-2.48	-2.39	-1.29	-1.32	-1	-0.89	-1.12	-0.74	-0.81	-0.8	-1.09	-1.43	-2.15	-1.84	-1.75	-1.73	-1.76	-1.58	-1.46	-1.12	-1.27	-1.2	-1.35	-1.69	-1.78
01-040-1388	Nonresponder	NA	-2.16	-2.01	-1.88	-1.9	-2	-1.9	-2.28	-2.03	-1.63	-2.17	-2.28	-2.57	-2.18	-2.57	-2.55	NA	-2.63	-2.98	-3.14	-3.26	-3.17	-2.84	-2.97	-2.74	NA	-2.41	-2.8	-3.2	-3.21	-3.22	-3.2	-3.19	-2.3	-3.15	-3.16	-2.95	-3.1	-3.34	-3.6	-3.5	NA	-3.48	-3.56	-3.34	-3.45	-3.6	-3.38
01-040-2639	Responder	-1.72	NA	-2.72	-2.49	-2.47	NA	-3.31	-2.32	NA	-1.77	NA	-2.51	NA	-2.8	-3.09	-2.88	NA	-3.5	-2.88	NA	-3.41	-3	-3.03	NA	-2.94	-2.26	NA	-3.22	-3.12	-3.18	NA	-3.81	-3.1	NA	-3.55	NA	-2.83	NA	-2.84	-2.66	-2.69	NA	-3.12	-3.03	NA	-3.49	-3.59	-2.75
01-042-3014	Control	-0.35	0.02	-0.03	NA	NA	NA	0.17	-0.14	NA	0	-0.47	-0.65	-0.56	-0.42	-0.48	-0.23	-0.65	-0.76	-1.04	-0.87	-0.75	-0.68	-0.59	-0.59	-0.43	-0.65	-0.08	-0.12	NA	NA	NA	-0.03	0.4	NA	0.48	0.29	0.51	0.03	-0.06	0.08	0.2	0.2	0.32	0.4	0.32	0.33	0.5	0.6
02-008-0866	Control	-1.31	-1.35	NA	NA	-2.08	-1.93	-1.57	-1.75	-1.63	-1.96	-2.18	-1.85	-2.14	-2.46	-2.19	-2.27	-2.55	-2.76	-2.76	-2.93	-3.01	-3.02	-3.14	-3.41	-2.94	-1.28	-1.08	NA	NA	-0.76	-0.48	-0.49	-0.49	-0.57	-0.46	-0.64	-1.11	-1.05	-1.35	-1.23	-1.72	-1.66	-2.14	-2.18	-1.91	-1.94	-2.03	-2.36
02-021-1186	Nonresponder	NA	-1.75	-1.85	-2.32	-2.3	-2.2	-2.33	NA	-2.08	-2.79	-2.4	-2.46	-2.33	-2.57	-2.67	-2.81	-2.63	-2.62	-2.45	-2.44	-2.45	-2.32	-2.12	-1.82	-1.55	NA	-1.63	-2.11	-2.59	-2.97	-3.02	-2.7	NA	-3.31	-4.16	-3.88	-3.34	-3.6	-3.47	-3	-3.12	-3.23	-3.16	-2.99	-2.97	-2.74	-2.72	-2.71
02-021-1592	Control	-0.9	-1.2	-0.83	-0.88	-0.93	-1.1	-1.26	-1.08	-1.43	-1.48	-1.58	NA	-1.51	-1.26	-1.62	-1.64	-1.77	-1.83	-2.06	-2.06	-2.08	-1.82	-1.83	NA	-1.93	-2.03	-1.08	-0.73	-0.88	-0.66	-0.65	-0.84	-0.9	-0.92	-0.61	-0.63	NA	-1.44	-1.48	-1.47	-1.56	-1.56	-1.54	-1.32	-1.49	-1.23	-1.18	-1.14
02-025-0928	Control	-0.89	-1.06	-0.63	-0.8	-0.48	-0.74	NA	-0.56	0.45	-0.12	0.36	0.29	0.56	0.71	0.41	0.36	0.21	0.25	NA	0.12	0.13	0.07	0.22	NA	0.36	-0.91	-0.14	-0.44	-0.35	-0.3	-0.06	NA	0.49	0.72	0.3	0.39	0.43	0.14	0.27	-0.09	0.34	0.17	0.05	NA	0.68	0.31	0.24	0.06
02-025-1014	Control	-1.57	-0.57	-0.38	-0.74	NA	-0.18	-0.63	-0.39	-0.61	-0.88	-0.71	-0.59	-0.62	-0.96	-1.3	-1.39	-1.21	-1.24	-1.49	-1.53	-1.42	-1.69	-1.5	-1.42	-1.38	-1.19	-0.4	0.11	0.64	NA	1.1	1.2	1.23	0.57	-0.11	-0.4	-0.18	-0.7	-0.77	-0.36	-0.44	-0.43	-0.51	-0.35	-0.8	-0.78	-0.75	-1.01
02-037-1130	Nonresponder	-0.87	-0.47	-0.92	-0.8	-0.63	NA	-0.62	-0.77	NA	-1.34	-1.12	NA	-1.48	NA	-1.27	-1.36	NA	-1.08	-1.07	NA	-0.91	-0.92	NA	-1.11	-0.94	-1.76	-1.88	-2.48	-2.57	-2.38	NA	-1.85	-2.26	NA	-2.59	-2.64	NA	-2.5	NA	-1.95	-1.62	NA	-1.27	-1.36	NA	-1.12	-1.29	NA
02-037-1224	Nonresponder	-1.34	-2.58	-2.42	-2.98	-3.03	-3.06	-2.8	-3.14	-3.38	-3.31	-3.6	-3.08	-3.47	-3.43	-3.54	-3.29	-3.13	-3.39	-3.49	-3.56	-3.45	-3.17	-3.28	-3.2	-3.31	-2.03	-3.52	-3.98	-4.41	-4.59	-4.78	-4.54	-4	-3.95	-3.85	-3.94	-3.69	-3.96	-3.96	-3.6	-3.58	-3.09	-3.84	-3.44	-3.15	-3.43	-3.29	-3.24
02-040-2803	Responder	-1.3	-1.55	-1.48	-1.8	-1.33	-1.45	-1.73	-1.72	-2.07	-2.38	-2.83	NA	-3.34	-2.81	-3.06	-3.08	-3.29	-3.05	NA	-2.79	-2.59	-2.52	-2.47	-2.49	-2.58	-1.61	-1.78	-1.89	-2.32	-2.22	-2.33	-2.96	-3.17	-3.34	-3.58	-3.37	NA	-2.67	-2.76	-2.83	-2.96	-2.85	-2.92	NA	-2.57	-2.18	-2.4	-2.58
02-040-2883	Control	0.97	0.92	0.67	0.93	-0.18	-0.25	-0.42	-0.62	-0.89	-0.99	-1.51	-1.87	-2.14	-2.49	-2.12	-2.04	-2.11	-2.05	-2.04	-2.24	-1.87	-1.89	-1.73	-1.87	-2.1	0.73	0.42	0.21	0.14	0.07	0.37	0.33	-0.07	-0.36	-0.65	-1.9	-2.11	-1.89	-1.66	-1.18	-1.09	-0.97	-0.89	-0.5	-0.64	-0.79	-0.89	-0.73
02-043-0153	Responder	-2.14	-3.24	-3.62	-3.11	-2.39	-2.67	-2.77	-2.61	-2.48	-1.81	-2.37	-2.63	-2.64	-2.81	-2.95	-2.69	-2.99	-2.99	-3.3	-3.28	-3.35	-3.36	-3.34	-3.44	-3.18	-2.2	-3.88	-4.14	-4.15	-3.97	-3.92	-3.96	-3.2	-2.82	-4.25	-2.74	-2.6	-2.49	-2.73	-2.83	-2.79	-3.1	-3.52	-2.81	-2.48	-2.48	-2.69	-2.81
02-048-1418	Responder	-2.46	-2.75	-2.78	-3.04	-2.85	-2.46	-2.74	-2.84	-2.17	-2.32	-2.53	-2.77	-2.85	-2.96	-3.01	-2.71	-2.66	-2.54	-2.82	-2.85	-2.9	-2.88	-2.86	-2.76	-2.72	-1.86	-3.34	-3.5	-3.42	-3.05	-3.17	-3.13	-2.99	-3.15	-3.63	-3.22	-3.19	-2.91	-2.82	-2.84	-2.67	-2.55	-2.65	-2.58	-2.81	-2.66	-2.55	-2.51
02-055-0529	Inflammed Nonresponder	-2.83	-3.18	-3.37	-3.74	-3.98	NA	-4.13	-4.23	-4.04	-3.93	-4.03	-3.94	-4.37	-4.46	-4.67	-4.75	-4.91	-5.14	-5.33	-5.26	-5.15	-5.33	NA	-5.09	-4.97	-1.87	-3.08	-3.88	-4.02	-5.01	NA	-5.56	-5.11	-4.22	-3.57	-3.73	-4.22	-4.47	-4.61	-4.39	-4.31	-4.65	-4.69	-4.49	-4.34	-4.07	-3.69	NA
02-055-1622	Responder	-3.33	-5.11	-5.77	-6.25	-5.94	-4.93	-4.62	-4.07	-3.75	-3.18	-3.64	-3.07	-2.88	-2.65	-2.25	-2.42	-2.59	-2.68	-2.74	-2.51	-2.66	-2.91	-2.77	-2.78	-2.98	-3.81	-6.61	-7.49	-7.67	-7.19	-6.03	-5.81	-5.17	-4.11	-3.61	-4.4	-2.92	-2.68	-2.4	-2.14	-1.78	-2.18	-2.21	-2.78	-2.71	-2.45	-2.64	-2.88
02-073-0644	Inflammed Nonresponder	-1.78	-0.89	-1.08	-1.3	-1.34	-1.14	-1.17	-1.29	-1.57	-1.44	-0.84	-1.32	-1.62	-1.32	-1.65	-2.03	-2.08	-1.73	-1.97	-2.04	-2.34	-2.39	-2.25	-2.28	-2.3	-1.58	-1.47	-1.73	-2.28	-2.74	-3.3	-2.58	-2.16	-1.93	-2.14	-1.9	-2.37	-2.67	-2.8	-2.91	-2.95	-2.91	-3.25	-2.8	-2.91	-2.85	-2.56	-3.02
02-080-1029	Control	-0.39	-0.25	-0.32	NA	NA	-0.96	-0.31	-0.83	-1.21	-1.31	-1.54	-1.71	-1.75	-1.83	-1.96	-1.89	-1.79	-2.1	-2.21	-2.29	-2.28	-2.47	-2.26	NA	-1.98	-0.31	0.68	0.08	NA	NA	-0.28	0.41	0.56	0.01	-0.72	-1.08	-1.05	-0.9	-1.05	-1.27	-1.32	-1.47	-1.43	-1.37	-1.53	-1.52	-1.58	-1.67
02-080-1774	Responder	-1.18	-1.95	-2.47	NA	-4.07	-4.47	-4.85	-5.36	-5.66	-5.49	-5.76	-5.64	-5.74	-5.8	-5.79	-5.75	-5.87	-5.85	-5.88	-6.05	-6.11	-5.95	-6.17	-6.02	-5.59	-1.36	-3.33	-3.64	NA	-4.96	-5.26	-5.39	-6.08	-5.93	-5.73	-5.45	-5.06	-5.1	-5.03	-4.77	-4.69	-4.67	-4.76	-5.07	-5.09	-5.18	-5.34	-5.01
02-080-2866	Control	-1.59	-1.28	NA	-1.51	-0.74	-0.67	-1.28	-1.77	-1.88	-1.92	-1.96	-1.49	-1.72	-2.25	-2.36	-2.41	-2.59	-2.67	NA	-2.85	-2.86	-2.65	-2.78	-2.59	-2.69	-1.28	-1.14	NA	-0.11	0.1	0.39	0.27	0.28	0.3	0.02	-0.32	-0.66	-0.84	-1.39	-1.69	-1.58	-1.69	-1.68	NA	-1.76	-1.37	-1.27	-1.45
02-083-2805	Control	NA	-0.53	-0.72	0.05	-0.43	0.24	-0.11	-0.67	-0.63	-0.64	-0.81	-1.12	-1.09	-0.95	-1.09	-1.01	-1.27	-1.02	-1.28	-1.48	-1.58	-1.64	-1.72	-1.67	-1.63	NA	0.12	0.33	0.4	1.21	0.99	1.14	1.01	0.89	0.64	0.64	0.63	0.52	0.41	-0.21	-0.45	-0.92	-1.03	-1.67	-1.61	-1.8	-1.54	-1.21
02-086-2966	Nonresponder	-1.46	-1.78	-1.43	-1.51	-1.61	-2.18	-2.29	-2.23	-2.57	-2.72	-3.1	-3.36	-3.26	-3.14	-3.3	-3.05	-3.06	-3.24	-3.26	-3.34	-3.01	-3.26	-3.34	-3.37	-3.31	-2.24	-2.01	-3.38	-3.36	-3.61	-4.22	-4	-3.96	-3.52	-3.47	-3.28	-3.27	-3.87	-3.99	-3.92	-4.13	-3.98	-3.74	-3.77	-3.53	-3.6	-3.4	-3.26
02-095-0699	Responder	-1.1	-0.9	-0.76	NA	NA	-0.89	-1.1	-1.5	-1.95	-1.69	-1.89	-1.85	-1.88	-1.74	-1.86	-2	-1.94	-2.15	-2.13	-2.21	-2.38	-2.61	-2.67	-2.67	-2.79	-0.83	-1.08	-1.5	NA	NA	-2.23	-2.52	-2	-2.27	-2.51	-1.93	-2.04	-1.73	-1.7	-1.73	-2.06	-2.19	-2.64	-2.74	-2.57	-2.9	-2.88	-2.85
02-102-0393	Responder	-2.23	-3.11	-4.22	-3.6	-3.67	-4.22	-4.5	-4.86	-5.09	-4.85	-4.61	-4.34	-3.94	-4.11	-4.31	-4.44	-4.58	-4.46	-4.2	-4.05	-3.92	-4.05	-4.14	-4.05	-3.95	-1.96	-3.99	-4.64	-4.97	-4.97	-5.27	-6.38	-5.96	-6.61	-5.37	-3.84	-3.21	-3.43	-3.54	-3.48	-3.62	-3.06	-2.9	-2.87	-2.66	-2.54	-2.6	-2.64
02-107-0518	Nonresponder	-3.47	-3	-2.09	-2.14	-2.33	-1.96	-2.34	-2.17	-2.41	-2.77	-2.6	-2.85	-3.08	-2.79	-2.76	-2.77	-3.06	-3.24	-3.32	-3.36	-3.4	-3.52	-3.49	-3.23	-3.13	-3.54	-2.99	-3.1	-3.07	-3.48	-3.12	-2.8	-3.04	-3.36	-3.12	-3.55	-3.99	-3.79	-3.17	-3.57	-3.57	-3.56	-3.57	-3.46	-3.1	-3.14	-3.04	-3.49
02-107-2967	Control	-0.22	-0.36	0.87	0.79	0.24	0.71	0.27	0.16	0.58	0.38	0.25	0.27	0.64	0.64	0.41	0.34	1	0.58	0.47	0.53	0.44	0.31	0.16	-0.11	-0.03	-0.3	-0.12	0.01	0.42	0.77	1.1	1.54	1.56	1.68	1.6	1.7	1.49	1.25	1.21	1.1	0.8	0.61	0.45	0.3	0.57	0.71	0.59	0.67
02-112-2856	Control	-0.52	-0.92	-0.58	-0.19	-0.95	-1.34	0.19	-0.48	-1.04	-0.65	-0.6	-0.42	-0.3	-0.54	-0.48	-0.39	-0.28	-0.18	-0.44	-0.44	-0.57	-0.61	-0.76	-0.94	-0.89	-0.86	-0.91	-1.07	-0.69	-0.29	-0.13	-0.23	-0.07	0.27	0.06	-0.14	-0.12	-0.21	-0.14	-0.26	-0.45	-0.61	-0.71	-0.72	-1.07	-0.46	-0.8	-0.54
02-116-0385	Control	-0.78	NA	NA	-1.89	-1.88	-2.14	-2.3	-2.6	-2.63	-2.4	-2.62	-2.98	-2.95	-2.8	-2.43	-2.39	-2.42	-2.63	-2.63	-2.55	NA	-2.66	-2.74	-2.83	-2.7	-0.47	NA	NA	-1.28	-1.1	-1.34	-1.32	-1.66	-1.53	-1.62	-1.46	-1.41	-1.12	-1.39	-1.38	-1.46	-1.95	-2.08	-1.94	-2.02	NA	-2.01	-1.9
02-116-0865	Control	-1.68	-1.75	-2.38	-2.08	-2.31	-2.33	-2.36	-2.85	-2.76	-2.37	-2.42	-2.19	-2.43	-2.28	-2.08	-2.25	-2.46	-2.66	-2.54	-2.78	-2.65	-2.59	-2.61	-2.54	-2.33	-1.08	-1.44	-1.21	-1.3	-1.37	-0.91	-0.47	-0.53	-0.24	-0.35	-0.4	-0.54	-0.72	-1.05	-1.22	-1.28	-1.36	-1.11	-0.97	-1.04	-1.3	-1.34	-1.31
02-125-0598	Control	-0.87	-0.6	-0.79	-1.33	NA	NA	-1.79	-1.48	-1.55	-1.83	-2.12	NA	NA	-2.58	-2.6	-2.79	NA	-2.48	-2.66	-2.91	-2.95	-3.11	-3.06	NA	-2.94	-1.2	-0.36	-0.4	-0.61	NA	NA	-1.14	-0.84	-1.42	-1.17	-1.46	NA	NA	-2.1	-2.11	-2.43	NA	-2.48	-2.61	-2.73	-2.51	-2.45	-2.75
02-132-1325	Control	0.67	0.19	0.47	0.44	0.77	0.81	1.21	1.01	0.51	1.01	0.92	0.8	0.43	0.27	0.57	0.44	NA	0.07	NA	-0.18	0.44	0.05	0.24	0.23	0.25	-0.06	0.13	0.3	0.12	0.58	0.96	0.78	0.8	0.41	0.23	0.11	0.11	0.08	-0.24	-0.01	0.19	NA	-0.03	NA	-0.34	0.29	-0.33	0.14
02-135-0925	Nonresponder	-2.83	-4.07	-5.11	-6.13	NA	-7.01	-6.72	-6.54	-6.51	-6.43	-6.45	NA	-6.51	-6.68	-6.65	-6.59	-6.45	-6.46	NA	-6.06	-6.09	-5.88	-5.52	-5.36	-5.19	-2.66	-1.73	-6.93	-7.63	NA	-8.7	-7.75	-7.38	-6.55	-6.54	-6.74	NA	-6.51	-6.63	-6.37	-5.67	-5.03	-4.58	NA	-3.45	-3.62	-3.83	-3.8
02-135-0929	Nonresponder	NA	-2.01	-2.41	-2.05	-1.73	-2.1	-2.19	-1.84	-2.04	-2.13	-2.22	-2.66	-2.33	-2.14	-2.16	-2.11	-2.26	-2.14	-2.32	-2.52	-2.36	-2.26	-2.36	-2.61	-2.16	NA	-1.96	-2.64	-3.72	-3.67	-4.17	-3.83	-3.53	-3.35	-3.42	-3.49	-3.55	-3.6	-3.63	-3.43	-3.35	-3.24	-3.21	-3.22	-3.02	-2.88	-3.34	-3.44
02-135-1207	Nonresponder	-0.72	-0.17	-0.88	-1.21	-1.37	-0.89	-0.33	-0.85	-1.05	-1.53	-1.67	-1.5	-1.8	-1.46	-1.88	-1.76	-2.09	-2.22	-1.89	-1.93	-1.67	-1.11	-1.16	-1.5	-1.38	-1.55	-1.15	-2.17	-2.33	-2.66	-1.56	-1.82	-1.8	-2.5	-2.38	-2.61	-2.82	-3.25	-2.78	-2.41	-2.76	-2.7	-2.87	-2.74	-2.78	-2.72	-2.86	-2.85
02-135-1408	Responder	-2.07	NA	-2.32	NA	-2.12	-2.24	-2.59	-3.06	-3.21	-3.53	-3.15	-2.61	NA	-2.29	-1.96	-1.84	-1.84	-1.86	NA	-1.62	-2.09	-1.72	-1.9	-1.69	-1.47	-2.06	NA	-2.8	NA	-3.04	-3.79	-5.16	-5.15	-5.14	-4.89	-3.35	-2.85	NA	-2.38	-1.97	-2.92	-2.94	-2.34	NA	-1.43	-2.16	-2.32	-2.34
02-138-0038	Responder	-0.93	NA	NA	NA	-2.31	-2.8	-2.96	-3.52	NA	-3.37	-3.47	-3.19	-3.27	-2.98	-2.91	-3.05	-2.61	-2.16	-2.32	-2.67	-2.9	-2.83	-2.81	-2.88	-2.28	-0.89	NA	NA	NA	-4.58	-4.23	-4.26	-4.41	NA	-3.87	-3.09	-2.89	-2.87	-2.19	-2.18	-1.72	-1.66	-1.6	-1.57	-2.07	-1.92	-2.31	-2.36
02-145-0164	Nonresponder	-0.36	0.14	0.47	0.58	0.42	0.47	0.47	0.5	0.37	-0.06	-0.5	-0.06	-0.51	0.06	-0.34	-0.74	-1.11	-1.4	NA	-1.26	-1.41	-1.61	-1.66	-1.41	-1.46	-1.22	-1.33	-1.14	-1.51	-1.65	-1.51	-1.72	-1.89	-1.74	-1.79	-1.97	-1.65	-1.79	-2.12	-2.4	-2.58	-2.42	-2.26	NA	-2.37	-2.38	-2.16	-2.13
02-145-0242	Nonresponder	-2.85	NA	NA	NA	-3.54	-3.62	-3.55	-3.21	-3.44	-3.21	-3.44	-3.54	-3.78	-3.69	-4.09	-4.07	-4.39	-4.28	-3.98	-4.25	-4.35	-4.22	NA	-4.25	-4.07	-3.31	NA	NA	NA	-4.3	-3.93	-3.95	-4.28	-3.9	-4.23	-4.19	-4.14	-4.51	-4.32	-4.44	-4.64	-5.1	-5.13	-4.87	-4.52	-4.64	-5.13	NA
02-158-0233	Responder	-1.51	NA	NA	-2.22	NA	-3.91	-3.92	-4.19	-4.5	-4.68	-4.68	-4.26	-4.03	-4.41	-3.71	-3.88	-3.93	-3.75	-3.69	-3.44	-3.56	-3.71	-3.58	-3.57	-3.45	-2.33	NA	NA	-3.6	NA	-6.21	-5.96	-5.99	-6.37	-6.59	-6	-4.07	-3.86	-4	-3.08	-3.12	-3.54	-3.37	-3.44	-3.76	-3.81	-3.26	-3.22
02-158-1707	Responder	-0.07	-1.68	-1.75	-2.31	-1.94	-2.15	-2.07	-2	-1.95	-1.96	-2.12	-2.31	-2.04	-2.01	-2.24	-2.05	-2.08	-2.02	-1.79	-1.98	-1.75	-1.81	-1.93	-1.83	-1.83	-0.96	-3.32	-3.28	-3.24	-3.06	-2.98	-2.99	-3.41	-2.89	-2.74	-2.06	-1.6	-1.25	-1.31	-1.08	-1.13	-0.69	-0.56	-0.78	-0.56	-0.69	-0.72	-0.53
02-159-0607	Control	-1.44	-1.27	-1.48	-1.05	-1.34	-1.7	-1.17	-1.33	-1.89	-1.84	-2.2	-2.44	-2.63	-2.94	-2.9	-2.55	-2.82	-2.94	-3.19	-3.35	-3.48	-3.57	-3.37	-3.29	-3.11	-2.24	-0.93	-1.08	-0.83	-0.96	-1.17	-1.28	-1.38	-1.45	-1.65	-1.71	-1.91	-2.07	-2.1	-2.2	-2.62	-2.69	-2.76	-2.37	-2.17	-2.28	-2.06	-2.16
02-162-0332	Responder	-1.59	-2.23	-2.85	-2.25	NA	-3.12	-3.1	-3.57	-3.47	-3.84	-3.69	-3.72	-3.7	-3.43	-3.63	-3.51	-3.72	-3.76	-3.53	-3.55	-3.65	-3.65	-3.74	-3.71	-3.38	-1.61	-3.85	-5.15	-5.64	NA	-5.74	-5.1	-5.09	-4.48	-4.62	-3.11	-2.96	-3.4	-3.73	-3.52	-3.75	-3.81	-3.68	-3.15	-3.25	-3.17	-2.81	-2.46
02-174-2836	Control	0.23	NA	0.5	0.75	0.18	0.16	-0.01	-0.21	0.12	0.08	0.19	-0.02	0.11	0.38	0.34	0.48	0.4	-0.01	0.26	0.21	0.07	0.07	0.2	0.03	0.48	-1.08	NA	-0.41	-0.32	0.29	0.18	0.09	0.86	1.17	1.08	0.98	0.89	0.82	0.87	0.65	0.69	0.72	0.82	1.05	1.1	0.79	0.88	1.15
02-180-2935	Responder	0.26	-0.97	-0.82	-1.16	-1.16	-1.3	-1.65	-1.46	-1.53	-1.9	-1.87	-1.7	-1.66	-1.45	-1.37	-1.21	-1.17	-1.21	-1.25	-1.53	-1.32	-1.51	-1.39	-1.22	-0.99	-0.57	-2.88	-3.62	-3.4	-3.37	-3.53	-3.27	-3.31	-3.38	-2.62	-1.69	-1.43	-1.48	-1.33	-1.01	-1.09	-1.24	-1.34	-1.38	-1.39	-1.2	-1.02	-0.81
03-001-1022	Nonresponder	-0.81	-0.65	-0.93	-1.02	-1.02	-1.54	-1.75	-1.93	-1.89	-2.44	-2.39	-1.98	-2.08	NA	-2.05	-2.27	-2.25	-2.07	-2.3	-2.08	-2.13	-2.35	-2.42	-2.31	-2.19	-1.74	-2.04	-2.53	-2.54	-2.79	-2.43	-2.37	-2.66	-2.74	-2.63	-2.43	-2.78	-2.7	NA	-3.21	-3.24	-3.21	-2.82	-2.48	-2.65	-2.6	-2.64	-2.43
03-007-0361	Nonresponder	-1.06	-0.86	-0.77	-0.41	NA	-0.68	-0.95	-0.98	-0.9	-0.91	-0.86	-1.04	-0.91	-1.19	-1.01	-1.25	-1.47	-1.6	-1.59	-1.69	-1.88	-2.04	-2.07	-2.01	-1.65	-2.06	-1.35	-1.92	-1.92	NA	-2.6	-2.44	-2.36	-2.23	-2.04	-1.92	-2.41	-2.45	-2.51	-2.77	-2.98	-3.16	-3.06	-2.91	-3.12	-3.11	-2.96	-2.72
03-020-0179	Nonresponder	-2.85	-3.07	-2.87	-3.44	-3.25	-3.66	-3.47	NA	-3.19	-3.28	-3.19	-3.07	-3.47	-3.53	-3.58	-3.67	-3.88	NA	-3.81	-3.63	-3.56	-3.59	-3.62	-3.64	-3.27	-3.14	-2.99	-4.26	-4.3	-4.9	-4.88	-5	NA	-3.35	-4	-3.29	-3.21	-3.36	-3.41	-3.51	-3.63	-3.59	NA	-3.72	-3.26	-3.06	-3.19	-3.43
03-025-0287	Responder	-1.4	-1.63	-2.18	-2.22	-0.64	NA	-1.72	-2.13	-2.6	-2.89	-3.21	-3.13	-3.14	-3.03	-2.76	-2.59	-2.93	-2.86	-2.61	-2.53	-2.79	-2.68	-2.71	-2.78	-2.3	-1	-2.45	-3.4	-3.28	-2.32	NA	-2.91	-3.32	-3.32	-3.46	-3.12	-3.02	-2.39	-2.39	-2.45	-2.49	-2.42	-2.36	-2.32	-2.5	-2.86	-2.25	-2.04
03-025-1064	Responder	-3.58	-4.86	-4.57	-4.59	-4.34	-4.88	-4.99	-4.29	-4.15	-3.6	-2.94	-2.62	-2.88	-2.33	-2.38	-2.38	-2.64	-2.8	-2.34	-2.4	-2.13	-2.21	-1.81	-2.1	-1.69	-2.92	-5.57	-6.05	-6.56	-6.91	-6.72	-6.71	-4.59	-4.32	-3.98	-3.25	-2.77	-1.98	-2.43	-2.11	-1.74	-1.72	-1.59	-1.26	-1.52	-1.07	-0.92	-1.53
03-025-1105	Nonresponder	-1.66	NA	-1.96	NA	-2.2	-2.85	-2.15	-2.78	-3.02	-3.56	-3.46	-3.6	-3.34	-3.73	-3.78	-3.74	-3.25	-3.32	-3.56	-3.27	-3.31	-3.46	-3.31	-3.41	-3.28	-1.84	NA	-2.52	NA	-2.73	-3.14	-3.13	-4.05	-4.37	-4.47	-4.43	-4.25	-4.38	-4.58	-4.08	-3.78	-3.21	-2.94	-2.99	-3.2	-3.16	-3.3	-3.08
03-025-2409	Nonresponder	-2.56	-2.59	-3.04	-2.22	-2.25	-2.44	-1.65	-2.2	-1.99	-1.86	-2.04	-2.27	-2.24	NA	-2.5	-2.29	-2.49	-2.7	-2.72	-2.83	-2.63	-2.72	-2.69	-2.7	-2.57	-3.15	-4.03	-3.93	-4.52	-4.48	-4.39	-3.46	-4.03	-4.04	-3.14	-3.18	-3.26	-3.27	NA	-3.21	-3.23	-3.26	-3.01	-3.22	-3.06	-2.97	-2.82	-2.79
03-031-0376	Responder	-1.56	-2.47	-3.22	-3.82	NA	-5.22	-5.69	-6.02	-5.86	-5.26	-5.08	-4.21	-4.31	-4.46	-4.19	-4.33	-3.43	-3.43	-3.15	-3.17	-3.05	-3.01	-2.97	-2.61	-2.38	-2.8	-4.34	-5.65	-6.84	NA	-7.94	-8.94	-8.99	-7.09	-5.07	-3.97	-3.01	-2.41	-2.4	-2.21	-1.42	-1.3	-1.06	-0.73	0.11	0.31	0.68	0.64
03-032-2328	Responder	-2.69	-3.3	-4.27	-5.08	-4.74	-4.4	-4.25	-3.75	-3.56	-3.54	-3.94	-3.51	-3.72	-3.2	-2.94	-3.2	-2.98	-3.05	-2.78	-2.91	-3.15	-2.98	-3	-2.85	-2.63	-3.8	-5.24	-5.93	-6.46	-6.12	-5.89	-5.33	-4.74	-4.11	-4.01	-3.33	-3.5	-3.09	-2.91	-2.99	-2.53	-2.62	-2.34	-2.48	-2.52	-2.42	-2.32	-2.09
03-035-0273	Responder	-1.35	-1.55	-1.93	-1.99	-1.9	-3.03	-2.68	-2.64	-2.81	-3.04	-3.31	-3.36	-3.59	-3.55	-3.93	-4.25	-3.91	-4.22	-4.24	-3.81	-4.14	-3.96	-3.76	-3.38	-3.4	-1.16	-2.7	-3.83	-3.74	-3.73	-4.26	-4.05	-3.23	-3.68	-4.09	-3.8	-3.01	-3.36	-3.93	-4.07	-3.65	-3.46	-3.55	-3.32	-2.43	-2.28	-2.31	-2.12
03-039-2102	Nonresponder	NA	-1.89	-1.5	-2.23	-1.28	-1.05	-1.13	-1.24	-1.73	-1.93	-2.24	-2.2	-2.4	-2.55	-2.4	NA	-2.34	-2.53	NA	-2.55	-2.74	-2.72	-2.82	-2.9	-2.43	NA	-2.63	-2.85	-2.65	-2.31	-2.29	-2.7	-2.62	-2.77	-2.68	-2.74	-3.01	-2.99	-3.02	-2.81	NA	-2.54	-3.01	NA	-2.85	-3.22	-3	-2.91
03-046-0219	Responder	-2.13	NA	NA	-4.5	-4.59	-4.19	-4.06	-4	-4.09	-3.96	-4.01	-3.9	-3.68	-3.72	-3.47	-3.81	-3.64	-3.92	-3.47	-3.7	-3.8	-3.82	-3.82	-3.79	-3.58	-2.34	NA	NA	-5.42	-6.24	-5.03	-5.89	-4.49	-4.05	-4.03	-3.41	-2.66	-2.4	-2.37	-2.32	-2.88	-2.83	-2.99	-3.36	-3.08	-3.09	-3.2	-2.9
03-046-0224	Responder	1.23	NA	NA	0.37	0.33	0.26	0.06	-0.47	-0.95	-1.01	-1.3	-1.16	-1.38	-1.65	-1.47	-1.27	-1.25	-1.27	-1.31	-1.56	-1.61	-1.79	-1.51	-1.5	-1.23	-0.84	NA	NA	-1.14	-1.11	-1.32	-1.44	-1.76	-2.34	-2.35	-1.8	-1.66	-1.58	-1.64	-1.4	-1.52	-2.12	-2.25	-2.3	-2.39	-2.46	-2.37	-2.25
03-046-0424	Responder	-0.18	NA	NA	NA	-2.04	-2.35	-1.65	-1.16	-1.56	-1.25	-1.57	-1.57	-1.59	-1.6	-1.5	-1.64	-1.6	-1.72	-1.73	-1.71	-1.68	-1.86	-1.99	-1.82	-1.58	0.26	NA	NA	NA	-3.56	-3.28	-2.92	-1.95	-2.34	-2.25	-1.89	-1.47	-1.04	-0.75	-0.76	-0.57	-0.7	-1.52	-1.59	-1.34	-1.29	-1.48	-1.36
03-046-0691	Inflammed Nonresponder	-2.8	-3.11	-3.15	-2.66	-2.65	-3.01	-2.8	-2.92	-2.86	-2.6	-2.74	-2.97	-3.05	-3.03	-3.15	-2.95	-3.11	-3.18	-2.97	-2.95	-2.89	-2.74	-2.67	-2.66	-2.49	-3.5	-4.59	-4.33	-4.17	-3.75	-3.32	-3.01	-2.82	-2.62	-2.91	-2.91	-2.95	-3.01	-3.19	-2.91	-3.02	-2.82	-2.82	-2.37	-2.16	-2.17	-1.99	-1.99
03-046-2267	Control	-1.26	-0.23	0.4	0.32	-0.56	-0.04	-0.62	-0.59	-0.51	-0.8	-1.04	-0.93	-1.04	-1.28	-1.19	-1.17	-1.21	-1.22	-1.22	-1.32	-1.26	-1.04	-1.14	-1.23	-0.99	-1.48	-0.7	-0.68	-0.65	-0.88	-0.69	-0.72	-0.6	-0.85	-0.9	-1.03	-1.3	-1.66	-1.69	-1.98	-1.53	-1.36	-1.47	-1.31	-1.37	-1.12	-1.18	-1.16
03-050-1334	Responder	NA	-6.22	-7.12	-6.77	-5.66	-6.11	-5.6	-4.96	-4.83	NA	-4.56	-4.46	-4.39	-4.76	-4.68	-4.2	-4.03	-3.78	-3.65	-3.46	-3.24	-3.11	-3.11	-3.03	-3.01	NA	-5.4	-7.03	-6.64	-6.33	-7.17	-6.05	-5.41	-4.86	NA	-5.28	-4.81	-4.47	-4.68	-4.15	-3.3	-2.78	-2.77	-2.53	-2.11	-2.19	-2.09	-2.16
03-064-2303	Nonresponder	-1.7	-1.85	-2.1	NA	-2.27	-1.77	-2.25	-2.02	-1.99	-2.23	-2.48	-2.39	-2.79	-2.96	-2.91	-2.84	-3.05	-3.26	-3.33	-3.37	-3.55	-3.55	-3.51	-3.5	-3.36	-2.69	-3.28	-3.83	NA	-4.86	-5	-4.94	-5.25	-5.04	-5.55	-5.15	-5.6	-5.46	-5.39	-5.01	-5.02	-4.87	-4.88	-4.49	-4.34	-4.58	-4.59	-4.49
03-069-2287	Control	-1.55	-0.67	-0.54	-0.38	0.52	0.61	0	0.07	0.1	0.39	-0.01	0.26	0.24	-0.02	0.01	-0.23	-0.06	0.04	-0.11	0.33	0.55	0.42	0.41	0.54	0.69	-0.98	-0.72	-0.39	-0.29	0.18	0.11	0.29	0.73	0.62	0.53	0.82	0.31	0.35	0.17	0.07	0.51	0.25	0.54	0.64	0.61	0.49	0.57	0.41
03-072-1213	Responder	-1.52	-1.47	-1.33	-1.4	-1.56	-1.41	-0.82	-0.9	-1.03	-0.99	-1.23	-1.45	-0.98	-1.16	-1.45	-1.05	-1.2	-1.35	-1.3	-1.14	-1.35	-1.55	-1.7	-1.72	-1.48	-1.68	-1.69	-2.37	-2.53	-2.54	-2.11	-2.11	-2.14	-2.22	-2.52	-2.61	-2.01	-1.7	-1.13	-2	-2.25	-2.42	-2.51	-2.02	-2.12	-1.89	-1.98	-2.11
03-075-0575	Inflammed Nonresponder	-1.27	-2.55	-2.72	-2.85	-2.65	-2.8	-2.4	-2.41	-2.27	-2.57	-2.44	-2.24	-2.42	-2.54	-2.77	-2.8	-2.67	-2.72	-2.58	-2.6	-2.7	-2.45	-2.52	-2.47	-2.17	-2.65	-3.19	-3.92	-4.42	-4.23	-3.75	-3.69	-3.38	-3.19	-3.08	-3.11	-3.52	-3.46	-3.45	-3.6	-3.68	-3.39	-3.25	-3.39	-3.11	-2.85	-2.77	-2.84
03-080-0856	Control	-1.89	-3.02	-1.78	-1.79	-2.15	-2.49	-2.36	-2.65	-3.03	-2.87	-2.69	-2.36	-2.39	-2.28	-2.66	-3.09	-3.03	-2.92	-2.94	-3.11	-3.1	-3.1	-2.92	-3.12	-2.79	-0.9	-0.99	-0.94	-0.98	-1.16	-0.88	-1.38	-0.8	-0.72	-0.71	-0.96	-0.86	-1.29	-1.49	-1.76	-1.74	-1.91	-1.69	-1.4	-1.49	-1.67	-1.67	-2.15
03-094-2438	Nonresponder	-1.84	-1.95	-1.32	-1.9	-1.24	-1.12	-1.54	-2.07	-2.27	-2.17	-2.23	-2.33	-2.58	-3.13	-3.07	-3.18	-3.14	-3.45	-3.68	-3.51	-3.49	-3.53	-3.65	-3.53	-3.27	-2.12	-2.62	-2.39	-2.28	-2.44	-2.37	-2.79	-3.04	-3.32	-3.16	-3.41	-3.37	-3.62	-3.63	-3.6	-3.81	-3.69	-3.77	-3.63	-3.65	-3.55	-3.6	-3.44
03-095-2418	Control	NA	0.19	-0.22	-0.31	-0.88	NA	-1.22	-1.08	-1.19	-1.53	-1.31	-1.37	-1.57	-1.5	-1.31	-1.57	-1.89	-1.83	-1.66	-1.84	-1.8	-1.97	-2.04	-2.07	-2.16	NA	0.1	1.24	0.83	1.02	NA	0.36	0.3	0.11	-0.1	0.15	0.1	-0.16	-0.06	-0.53	-0.5	-0.49	-0.67	-0.81	-0.94	-1.03	-0.79	-0.83
03-101-0625	Control	-1.87	-2.4	-2.49	-2.06	-2.18	-1.64	-1.77	-2.12	-2.18	-2.27	-2	-2.24	-2.33	-2.39	-2.17	-2.38	-2.36	-2.46	-2.68	-2.44	-2.67	-2.81	-2.98	-3.1	-3.07	-1.73	-1.21	-1.43	-1.16	-0.8	-0.49	-0.3	-0.57	-0.36	-0.38	-0.53	-1.12	-0.87	-0.93	-0.96	-1.04	-1.19	-1.16	-1.32	-1.45	-1.61	-1.93	-1.95
03-101-3009	Control	0.34	-0.64	-0.24	0.08	0.37	-0.08	0.33	0.46	0.33	0.61	0.41	0.55	0.66	0.73	0.44	0.48	0.34	0.06	-0.28	-0.47	-0.48	-0.54	-0.74	-0.61	-0.29	0.12	0.26	0.39	0.33	0.41	0.3	-0.05	-0.3	-0.13	0.14	0.3	0.12	-0.21	-0.41	-0.5	-0.79	-0.67	-0.82	-1.02	-0.76	-0.86	-1.22	-0.76
03-108-2464	Control	-1.86	NA	-1.17	-1.26	-0.56	-0.84	-0.07	-0.64	-1.07	-0.92	-1.19	-1.12	-1.11	-1.2	-1.08	-1.03	-1.16	-1.33	-1.24	-1.13	-1.18	-1.03	-1.25	-1.21	-1.23	-2.38	NA	-1.32	-0.67	-0.58	-0.33	-0.24	0.08	-0.43	-0.1	0.01	-0.21	-0.27	-0.29	-0.42	-0.19	-0.08	-0.24	-0.29	-0.54	-0.34	-0.17	-0.67
03-147-2087	Nonresponder	-4.15	-5.72	-5.72	-5.44	NA	-4.87	-4.71	-4.11	-4.61	-4.31	-4.33	-4.01	-4.24	-4.65	-4.94	-5.24	-5.55	-5.76	-5.99	-5.93	-5.95	-5.66	-5.73	-5.77	-5.55	-4.02	-5.93	-5.66	-5.8	NA	-5.75	-5.28	-4.96	-5.11	-4.15	-4.6	-4.76	-5.32	-6.6	-6.45	-6.27	-6.03	-6.77	-5.92	-5.69	-5.33	-5.35	-5.19
[truncated: 38 more columns]

## Sheet: figS1B_vomiting
	study_id	Response	month of intervention	vom occurance
0	02-138-0038	Responder	1	0
1	02-043-0153	Responder	1	0
2	03-046-0219	Responder	1	0
3	03-046-0224	Responder	1	0
4	02-158-0233	Responder	1	0
5	03-035-0273	Responder	1	0
6	03-025-0287	Responder	1	0
7	02-162-0332	Responder	1	0
8	03-031-0376	Responder	1	0
9	02-102-0393	Responder	1	0
10	03-046-0424	Responder	1	0
11	01-040-0439	Responder	1	0
12	02-095-0699	Responder	1	0
13	03-025-1064	Responder	1	0
14	03-072-1213	Responder	1	0
15	03-050-1334	Responder	1	0
16	02-135-1408	Responder	1	0
17	02-048-1418	Responder	1	0
18	02-055-1622	Responder	1	0
19	02-158-1707	Responder	1	0
20	02-080-1774	Responder	1	0
21	01-029-1949	Responder	1	0
22	03-032-2328	Responder	1	0
23	01-014-2607	Responder	1	0
24	01-040-2639	Responder	1	0
25	01-005-2645	Responder	1	0
26	01-009-2665	Responder	1	0
27	01-039-2675	Responder	1	0
28	02-040-2803	Responder	1	0
29	02-180-2935	Responder	1	0
30	02-145-0164	Nonresponder	1	0
31	01-027-0171	Nonresponder	1	0
32	03-020-0179	Nonresponder	1	0
33	02-145-0242	Nonresponder	1	0
34	03-007-0361	Nonresponder	1	0
35	02-107-0518	Nonresponder	1	0
36	02-055-0529	Nonresponder	1	0
37	03-075-0575	Nonresponder	1	0
38	02-073-0644	Nonresponder	1	1
39	03-046-0691	Nonresponder	1	0
40	01-027-0823	Nonresponder	1	0
41	02-135-0925	Nonresponder	1	0
42	02-135-0929	Nonresponder	1	0
43	01-029-0976	Nonresponder	1	0
44	03-001-1022	Nonresponder	1	0
45	03-025-1105	Nonresponder	1	0
46	02-037-1130	Nonresponder	1	0
47	02-021-1186	Nonresponder	1	1
48	02-135-1207	Nonresponder	1	0
49	02-037-1224	Nonresponder	1	0
50	01-040-1388	Nonresponder	1	0
51	01-011-1986	Nonresponder	1	0
52	03-147-2087	Nonresponder	1	0
53	03-039-2102	Nonresponder	1	0
54	03-064-2303	Nonresponder	1	0
55	03-025-2409	Nonresponder	1	0
56	03-094-2438	Nonresponder	1	0
57	01-020-2642	Nonresponder	1	0
58	01-039-2788	Nonresponder	1	0
59	02-086-2966	Nonresponder	1	0
60	02-138-0038	Responder	2	0
61	02-043-0153	Responder	2	0
62	03-046-0219	Responder	2	0
63	03-046-0224	Responder	2	0
64	02-158-0233	Responder	2	0
65	03-035-0273	Responder	2	0
66	03-025-0287	Responder	2	0
67	02-162-0332	Responder	2	0
68	03-031-0376	Responder	2	0
69	02-102-0393	Responder	2	0
70	03-046-0424	Responder	2	0
71	01-040-0439	Responder	2	0
72	02-095-0699	Responder	2	0
73	03-025-1064	Responder	2	0
74	03-072-1213	Responder	2	0
75	03-050-1334	Responder	2	0
76	02-135-1408	Responder	2	0
77	02-048-1418	Responder	2	0
78	02-055-1622	Responder	2	0
79	02-158-1707	Responder	2	0
80	02-080-1774	Responder	2	0
81	01-029-1949	Responder	2	0
82	03-032-2328	Responder	2	0
83	01-014-2607	Responder	2	0
84	01-040-2639	Responder	2	0
85	01-005-2645	Responder	2	0
86	01-009-2665	Responder	2	0
87	01-039-2675	Responder	2	0
88	02-040-2803	Responder	2	0
89	02-180-2935	Responder	2	1
90	02-145-0164	Nonresponder	2	0
91	01-027-0171	Nonresponder	2	0
92	03-020-0179	Nonresponder	2	0
93	02-145-0242	Nonresponder	2	0
94	03-007-0361	Nonresponder	2	0
95	02-107-0518	Nonresponder	2	0
96	02-055-0529	Nonresponder	2	0
97	03-075-0575	Nonresponder	2	0
98	02-073-0644	Nonresponder	2	0
99	03-046-0691	Nonresponder	2	0
100	01-027-0823	Nonresponder	2	0
101	02-135-0925	Nonresponder	2	1
102	02-135-0929	Nonresponder	2	0
103	01-029-0976	Nonresponder	2	0
104	03-001-1022	Nonresponder	2	0
105	03-025-1105	Nonresponder	2	0
106	02-037-1130	Nonresponder	2	0
107	02-021-1186	Nonresponder	2	0
108	02-135-1207	Nonresponder	2	0
109	02-037-1224	Nonresponder	2	0
110	01-040-1388	Nonresponder	2	0
111	01-011-1986	Nonresponder	2	0
112	03-147-2087	Nonresponder	2	0
113	03-039-2102	Nonresponder	2	0
114	03-064-2303	Nonresponder	2	0
115	03-025-2409	Nonresponder	2	0
116	03-094-2438	Nonresponder	2	0
117	01-020-2642	Nonresponder	2	0
118	01-039-2788	Nonresponder	2	0
119	02-086-2966	Nonresponder	2	0
120	02-138-0038	Responder	3	0
121	02-043-0153	Responder	3	0
122	03-046-0219	Responder	3	0
123	03-046-0224	Responder	3	0
124	02-158-0233	Responder	3	0
125	03-035-0273	Responder	3	0
126	03-025-0287	Responder	3	0
127	02-162-0332	Responder	3	0
128	03-031-0376	Responder	3	0
129	02-102-0393	Responder	3	0
130	03-046-0424	Responder	3	0
131	01-040-0439	Responder	3	0
132	02-095-0699	Responder	3	0
133	03-025-1064	Responder	3	0
134	03-072-1213	Responder	3	0
135	03-050-1334	Responder	3	0
136	02-135-1408	Responder	3	0
137	02-048-1418	Responder	3	0
138	02-055-1622	Responder	3	0
139	02-158-1707	Responder	3	0
140	02-080-1774	Responder	3	0
141	01-029-1949	Responder	3	0
142	03-032-2328	Responder	3	0
143	01-014-2607	Responder	3	0
144	01-040-2639	Responder	3	0
145	01-005-2645	Responder	3	0
146	01-009-2665	Responder	3	0
147	01-039-2675	Responder	3	0
148	02-040-2803	Responder	3	0
149	02-180-2935	Responder	3	0
150	02-145-0164	Nonresponder	3	0
151	01-027-0171	Nonresponder	3	0
152	03-020-0179	Nonresponder	3	0
153	02-145-0242	Nonresponder	3	0
154	03-007-0361	Nonresponder	3	0
155	02-107-0518	Nonresponder	3	0
156	02-055-0529	Nonresponder	3	0
157	03-075-0575	Nonresponder	3	0
158	02-073-0644	Nonresponder	3	0
159	03-046-0691	Nonresponder	3	0
160	01-027-0823	Nonresponder	3	0
161	02-135-0925	Nonresponder	3	0
162	02-135-0929	Nonresponder	3	0
163	01-029-0976	Nonresponder	3	0
164	03-001-1022	Nonresponder	3	0
165	03-025-1105	Nonresponder	3	0
166	02-037-1130	Nonresponder	3	0
167	02-021-1186	Nonresponder	3	0
168	02-135-1207	Nonresponder	3	0
169	02-037-1224	Nonresponder	3	0
170	01-040-1388	Nonresponder	3	0
171	01-011-1986	Nonresponder	3	0
172	03-147-2087	Nonresponder	3	0
173	03-039-2102	Nonresponder	3	0
174	03-064-2303	Nonresponder	3	0
175	03-025-2409	Nonresponder	3	0
176	03-094-2438	Nonresponder	3	0
177	01-020-2642	Nonresponder	3	0
178	01-039-2788	Nonresponder	3	0
179	02-086-2966	Nonresponder	3	0
180	02-138-0038	Responder	4	0
181	02-043-0153	Responder	4	1
182	03-046-0219	Responder	4	0
183	03-046-0224	Responder	4	0
184	02-158-0233	Responder	4	0
185	03-035-0273	Responder	4	0
186	03-025-0287	Responder	4	0
187	02-162-0332	Responder	4	0
188	03-031-0376	Responder	4	0
189	02-102-0393	Responder	4	0
190	03-046-0424	Responder	4	0
191	01-040-0439	Responder	4	0
192	02-095-0699	Responder	4	0
193	03-025-1064	Responder	4	0
194	03-072-1213	Responder	4	0
195	03-050-1334	Responder	4	0
196	02-135-1408	Responder	4	0
197	02-048-1418	Responder	4	0
198	02-055-1622	Responder	4	0
199	02-158-1707	Responder	4	0
200	02-080-1774	Responder	4	0
201	01-029-1949	Responder	4	0
202	03-032-2328	Responder	4	0
203	01-014-2607	Responder	4	0
204	01-040-2639	Responder	4	0
205	01-005-2645	Responder	4	0
206	01-009-2665	Responder	4	0
207	01-039-2675	Responder	4	0
208	02-040-2803	Responder	4	0
209	02-180-2935	Responder	4	0
210	02-145-0164	Nonresponder	4	0
211	01-027-0171	Nonresponder	4	0
212	03-020-0179	Nonresponder	4	0
213	02-145-0242	Nonresponder	4	0
214	03-007-0361	Nonresponder	4	0
215	02-107-0518	Nonresponder	4	0
216	02-055-0529	Nonresponder	4	0
217	03-075-0575	Nonresponder	4	0
218	02-073-0644	Nonresponder	4	0
219	03-046-0691	Nonresponder	4	0
220	01-027-0823	Nonresponder	4	0
221	02-135-0925	Nonresponder	4	1
222	02-135-0929	Nonresponder	4	0
223	01-029-0976	Nonresponder	4	0
224	03-001-1022	Nonresponder	4	0
225	03-025-1105	Nonresponder	4	0
226	02-037-1130	Nonresponder	4	0
227	02-021-1186	Nonresponder	4	1
228	02-135-1207	Nonresponder	4	0
229	02-037-1224	Nonresponder	4	0
230	01-040-1388	Nonresponder	4	0
231	01-011-1986	Nonresponder	4	0
232	03-147-2087	Nonresponder	4	0
233	03-039-2102	Nonresponder	4	0
234	03-064-2303	Nonresponder	4	0
235	03-025-2409	Nonresponder	4	0
236	03-094-2438	Nonresponder	4	0
237	01-020-2642	Nonresponder	4	0
238	01-039-2788	Nonresponder	4	0
239	02-086-2966	Nonresponder	4	0
240	02-138-0038	Responder	5	0
241	02-043-0153	Responder	5	0
242	03-046-0219	Responder	5	0
243	03-046-0224	Responder	5	0
244	02-158-0233	Responder	5	0
245	03-035-0273	Responder	5	0
246	03-025-0287	Responder	5	0
247	02-162-0332	Responder	5	0
248	03-031-0376	Responder	5	0
249	02-102-0393	Responder	5	0
250	03-046-0424	Responder	5	0
251	01-040-0439	Responder	5	0
252	02-095-0699	Responder	5	1
253	03-025-1064	Responder	5	0
254	03-072-1213	Responder	5	0
255	03-050-1334	Responder	5	0
256	02-135-1408	Responder	5	0
257	02-048-1418	Responder	5	0
258	02-055-1622	Responder	5	0
259	02-158-1707	Responder	5	0
260	02-080-1774	Responder	5	0
261	01-029-1949	Responder	5	0
262	03-032-2328	Responder	5	0
263	01-014-2607	Responder	5	0
264	01-040-2639	Responder	5	0
265	01-005-2645	Responder	5	0
266	01-009-2665	Responder	5	0
267	01-039-2675	Responder	5	0
268	02-040-2803	Responder	5	0
269	02-180-2935	Responder	5	0
270	02-145-0164	Nonresponder	5	0
271	01-027-0171	Nonresponder	5	0
272	03-020-0179	Nonresponder	5	0
273	02-145-0242	Nonresponder	5	0
274	03-007-0361	Nonresponder	5	0
275	02-107-0518	Nonresponder	5	0
276	02-055-0529	Nonresponder	5	0
277	03-075-0575	Nonresponder	5	0
278	02-073-0644	Nonresponder	5	0
279	03-046-0691	Nonresponder	5	0
280	01-027-0823	Nonresponder	5	0
281	02-135-0925	Nonresponder	5	0
282	02-135-0929	Nonresponder	5	0
283	01-029-0976	Nonresponder	5	0
284	03-001-1022	Nonresponder	5	0
285	03-025-1105	Nonresponder	5	0
286	02-037-1130	Nonresponder	5	0
287	02-021-1186	Nonresponder	5	0
288	02-135-1207	Nonresponder	5	0
289	02-037-1224	Nonresponder	5	0
290	01-040-1388	Nonresponder	5	0
291	01-011-1986	Nonresponder	5	0
292	03-147-2087	Nonresponder	5	0
293	03-039-2102	Nonresponder	5	0
294	03-064-2303	Nonresponder	5	0
295	03-025-2409	Nonresponder	5	0
296	03-094-2438	Nonresponder	5	0
297	01-020-2642	Nonresponder	5	0
298	01-039-2788	Nonresponder	5	0
299	02-086-2966	Nonresponder	5	0
300	02-138-0038	Responder	6	0
301	02-043-0153	Responder	6	0
302	03-046-0219	Responder	6	0
303	03-046-0224	Responder	6	0
304	02-158-0233	Responder	6	0
305	03-035-0273	Responder	6	0
306	03-025-0287	Responder	6	0
307	02-162-0332	Responder	6	0
308	03-031-0376	Responder	6	0
309	02-102-0393	Responder	6	0
310	03-046-0424	Responder	6	0
311	01-040-0439	Responder	6	0
312	02-095-0699	Responder	6	0
313	03-025-1064	Responder	6	0
314	03-072-1213	Responder	6	0
315	03-050-1334	Responder	6	0
316	02-135-1408	Responder	6	0
317	02-048-1418	Responder	6	0
318	02-055-1622	Responder	6	0
319	02-158-1707	Responder	6	0
320	02-080-1774	Responder	6	0
321	01-029-1949	Responder	6	0
322	03-032-2328	Responder	6	0
323	01-014-2607	Responder	6	0
324	01-040-2639	Responder	6	0
325	01-005-2645	Responder	6	0
326	01-009-2665	Responder	6	0
327	01-039-2675	Responder	6	0
328	02-040-2803	Responder	6	0
329	02-180-2935	Responder	6	0
330	02-145-0164	Nonresponder	6	0
331	01-027-0171	Nonresponder	6	0
332	03-020-0179	Nonresponder	6	0
333	02-145-0242	Nonresponder	6	0
334	03-007-0361	Nonresponder	6	0
335	02-107-0518	Nonresponder	6	0
336	02-055-0529	Nonresponder	6	0
337	03-075-0575	Nonresponder	6	0
338	02-073-0644	Nonresponder	6	0
339	03-046-0691	Nonresponder	6	0
340	01-027-0823	Nonresponder	6	0
341	02-135-0925	Nonresponder	6	0
342	02-135-0929	Nonresponder	6	0
343	01-029-0976	Nonresponder	6	0
344	03-001-1022	Nonresponder	6	0
345	03-025-1105	Nonresponder	6	0
346	02-037-1130	Nonresponder	6	0
347	02-021-1186	Nonresponder	6	0
348	02-135-1207	Nonresponder	6	0
349	02-037-1224	Nonresponder	6	0
350	01-040-1388	Nonresponder	6	0
351	01-011-1986	Nonresponder	6	0
352	03-147-2087	Nonresponder	6	0
353	03-039-2102	Nonresponder	6	0
354	03-064-2303	Nonresponder	6	0
355	03-025-2409	Nonresponder	6	0
356	03-094-2438	Nonresponder	6	0
357	01-020-2642	Nonresponder	6	0
358	01-039-2788	Nonresponder	6	0
359	02-086-2966	Nonresponder	6	0
360	02-138-0038	Responder	7	0
361	02-043-0153	Responder	7	0
362	03-046-0219	Responder	7	0
363	03-046-0224	Responder	7	0
364	02-158-0233	Responder	7	0
365	03-035-0273	Responder	7	0
366	03-025-0287	Responder	7	0
367	02-162-0332	Responder	7	0
368	03-031-0376	Responder	7	0
369	02-102-0393	Responder	7	0
370	03-046-0424	Responder	7	0
371	01-040-0439	Responder	7	0
372	02-095-0699	Responder	7	0
373	03-025-1064	Responder	7	0
374	03-072-1213	Responder	7	0
375	03-050-1334	Responder	7	0
376	02-135-1408	Responder	7	0
377	02-048-1418	Responder	7	0
378	02-055-1622	Responder	7	0
379	02-158-1707	Responder	7	0
380	02-080-1774	Responder	7	0
381	01-029-1949	Responder	7	0
382	03-032-2328	Responder	7	0
383	01-014-2607	Responder	7	0
384	01-040-2639	Responder	7	0
385	01-005-2645	Responder	7	0
386	01-009-2665	Responder	7	0
387	01-039-2675	Responder	7	0
388	02-040-2803	Responder	7	0
389	02-180-2935	Responder	7	0
390	02-145-0164	Nonresponder	7	0
391	01-027-0171	Nonresponder	7	0
392	03-020-0179	Nonresponder	7	0
393	02-145-0242	Nonresponder	7	0
394	03-007-0361	Nonresponder	7	0
395	02-107-0518	Nonresponder	7	0
396	02-055-0529	Nonresponder	7	0
397	03-075-0575	Nonresponder	7	0
398	02-073-0644	Nonresponder	7	0
399	03-046-0691	Nonresponder	7	0
400	01-027-0823	Nonresponder	7	0
401	02-135-0925	Nonresponder	7	0
402	02-135-0929	Nonresponder	7	0
403	01-029-0976	Nonresponder	7	0
404	03-001-1022	Nonresponder	7	0
405	03-025-1105	Nonresponder	7	1
406	02-037-1130	Nonresponder	7	0
407	02-021-1186	Nonresponder	7	0
408	02-135-1207	Nonresponder	7	0
409	02-037-1224	Nonresponder	7	0
410	01-040-1388	Nonresponder	7	0
411	01-011-1986	Nonresponder	7	0
412	03-147-2087	Nonresponder	7	0
413	03-039-2102	Nonresponder	7	0
414	03-064-2303	Nonresponder	7	0
415	03-025-2409	Nonresponder	7	0
416	03-094-2438	Nonresponder	7	0
417	01-020-2642	Nonresponder	7	0
418	01-039-2788	Nonresponder	7	0
419	02-086-2966	Nonresponder	7	0
420	02-138-0038	Responder	8	0
421	02-043-0153	Responder	8	0
422	03-046-0219	Responder	8	0
423	03-046-0224	Responder	8	0
424	02-158-0233	Responder	8	0
425	03-035-0273	Responder	8	0
426	03-025-0287	Responder	8	0
427	02-162-0332	Responder	8	0
428	03-031-0376	Responder	8	0
429	02-102-0393	Responder	8	0
430	03-046-0424	Responder	8	0
431	01-040-0439	Responder	8	0
432	02-095-0699	Responder	8	0
433	03-025-1064	Responder	8	0
434	03-072-1213	Responder	8	0
435	03-050-1334	Responder	8	0
436	02-135-1408	Responder	8	0
437	02-048-1418	Responder	8	0
438	02-055-1622	Responder	8	0
439	02-158-1707	Responder	8	0
440	02-080-1774	Responder	8	0
441	01-029-1949	Responder	8	0
442	03-032-2328	Responder	8	0
443	01-014-2607	Responder	8	0
444	01-040-2639	Responder	8	0
445	01-005-2645	Responder	8	0
446	01-009-2665	Responder	8	0
447	01-039-2675	Responder	8	0
448	02-040-2803	Responder	8	0
449	02-180-2935	Responder	8	0
450	02-145-0164	Nonresponder	8	0
451	01-027-0171	Nonresponder	8	0
452	03-020-0179	Nonresponder	8	0
453	02-145-0242	Nonresponder	8	0
454	03-007-0361	Nonresponder	8	0
455	02-107-0518	Nonresponder	8	0
456	02-055-0529	Nonresponder	8	0
457	03-075-0575	Nonresponder	8	0
458	02-073-0644	Nonresponder	8	0
459	03-046-0691	Nonresponder	8	0
460	01-027-0823	Nonresponder	8	0
461	02-135-0925	Nonresponder	8	0
462	02-135-0929	Nonresponder	8	0
463	01-029-0976	Nonresponder	8	0
464	03-001-1022	Nonresponder	8	0
465	03-025-1105	Nonresponder	8	0
466	02-037-1130	Nonresponder	8	0
467	02-021-1186	Nonresponder	8	0
468	02-135-1207	Nonresponder	8	0
469	02-037-1224	Nonresponder	8	0
470	01-040-1388	Nonresponder	8	0
471	01-011-1986	Nonresponder	8	0
472	03-147-2087	Nonresponder	8	0
473	03-039-2102	Nonresponder	8	0
474	03-064-2303	Nonresponder	8	0
475	03-025-2409	Nonresponder	8	0
476	03-094-2438	Nonresponder	8	0
477	01-020-2642	Nonresponder	8	0
478	01-039-2788	Nonresponder	8	0
479	02-086-2966	Nonresponder	8	0

## Sheet: figS1c_diarrhea
	study_id	Response	month of intervention	dia occurance
0	02-138-0038	Responder	1	0
1	02-043-0153	Responder	1	0
2	03-046-0219	Responder	1	0
3	03-046-0224	Responder	1	0
4	02-158-0233	Responder	1	0
5	03-035-0273	Responder	1	0
6	03-025-0287	Responder	1	0
7	02-162-0332	Responder	1	0
8	03-031-0376	Responder	1	0
9	02-102-0393	Responder	1	0
10	03-046-0424	Responder	1	0
11	01-040-0439	Responder	1	0
12	02-095-0699	Responder	1	0
13	03-025-1064	Responder	1	0
14	03-072-1213	Responder	1	0
15	03-050-1334	Responder	1	0
16	02-135-1408	Responder	1	0
17	02-048-1418	Responder	1	0
18	02-055-1622	Responder	1	1
19	02-158-1707	Responder	1	0
20	02-080-1774	Responder	1	0
21	01-029-1949	Responder	1	1
22	03-032-2328	Responder	1	0
23	01-014-2607	Responder	1	1
24	01-040-2639	Responder	1	0
25	01-005-2645	Responder	1	0
26	01-009-2665	Responder	1	0
27	01-039-2675	Responder	1	1
28	02-040-2803	Responder	1	0
29	02-180-2935	Responder	1	0
30	02-145-0164	Nonresponder	1	0
31	01-027-0171	Nonresponder	1	1
32	03-020-0179	Nonresponder	1	0
33	02-145-0242	Nonresponder	1	0
34	03-007-0361	Nonresponder	1	0
35	02-107-0518	Nonresponder	1	0
36	02-055-0529	Nonresponder	1	1
37	03-075-0575	Nonresponder	1	0
38	02-073-0644	Nonresponder	1	0
39	03-046-0691	Nonresponder	1	0
40	01-027-0823	Nonresponder	1	0
41	02-135-0925	Nonresponder	1	0
42	02-135-0929	Nonresponder	1	0
43	01-029-0976	Nonresponder	1	0
44	03-001-1022	Nonresponder	1	1
45	03-025-1105	Nonresponder	1	0
46	02-037-1130	Nonresponder	1	0
47	02-021-1186	Nonresponder	1	0
48	02-135-1207	Nonresponder	1	0
49	02-037-1224	Nonresponder	1	0
50	01-040-1388	Nonresponder	1	0
51	01-011-1986	Nonresponder	1	0
52	03-147-2087	Nonresponder	1	0
53	03-039-2102	Nonresponder	1	0
54	03-064-2303	Nonresponder	1	0
55	03-025-2409	Nonresponder	1	0
56	03-094-2438	Nonresponder	1	0
57	01-020-2642	Nonresponder	1	0
58	01-039-2788	Nonresponder	1	0
59	02-086-2966	Nonresponder	1	0
60	02-138-0038	Responder	2	0
61	02-043-0153	Responder	2	0
62	03-046-0219	Responder	2	0
63	03-046-0224	Responder	2	0
64	02-158-0233	Responder	2	0
65	03-035-0273	Responder	2	0
66	03-025-0287	Responder	2	0
67	02-162-0332	Responder	2	0
68	03-031-0376	Responder	2	0
69	02-102-0393	Responder	2	1
70	03-046-0424	Responder	2	0
71	01-040-0439	Responder	2	0
72	02-095-0699	Responder	2	0
73	03-025-1064	Responder	2	0
74	03-072-1213	Responder	2	0
75	03-050-1334	Responder	2	1
76	02-135-1408	Responder	2	0
77	02-048-1418	Responder	2	0
78	02-055-1622	Responder	2	1
79	02-158-1707	Responder	2	0
80	02-080-1774	Responder	2	0
81	01-029-1949	Responder	2	0
82	03-032-2328	Responder	2	0
83	01-014-2607	Responder	2	1
84	01-040-2639	Responder	2	0
85	01-005-2645	Responder	2	0
86	01-009-2665	Responder	2	0
87	01-039-2675	Responder	2	1
88	02-040-2803	Responder	2	1
89	02-180-2935	Responder	2	1
90	02-145-0164	Nonresponder	2	0
91	01-027-0171	Nonresponder	2	0
92	03-020-0179	Nonresponder	2	0
93	02-145-0242	Nonresponder	2	0
94	03-007-0361	Nonresponder	2	0
95	02-107-0518	Nonresponder	2	0
96	02-055-0529	Nonresponder	2	0
97	03-075-0575	Nonresponder	2	0
98	02-073-0644	Nonresponder	2	0
99	03-046-0691	Nonresponder	2	0
100	01-027-0823	Nonresponder	2	0
101	02-135-0925	Nonresponder	2	1
102	02-135-0929	Nonresponder	2	0
103	01-029-0976	Nonresponder	2	0
104	03-001-1022	Nonresponder	2	0
105	03-025-1105	Nonresponder	2	0
106	02-037-1130	Nonresponder	2	0
107	02-021-1186	Nonresponder	2	0
108	02-135-1207	Nonresponder	2	0
109	02-037-1224	Nonresponder	2	0
110	01-040-1388	Nonresponder	2	0
111	01-011-1986	Nonresponder	2	0
112	03-147-2087	Nonresponder	2	1
113	03-039-2102	Nonresponder	2	0
114	03-064-2303	Nonresponder	2	0
115	03-025-2409	Nonresponder	2	0
116	03-094-2438	Nonresponder	2	0
117	01-020-2642	Nonresponder	2	0
118	01-039-2788	Nonresponder	2	0
119	02-086-2966	Nonresponder	2	0
120	02-138-0038	Responder	3	1
121	02-043-0153	Responder	3	0
122	03-046-0219	Responder	3	0
123	03-046-0224	Responder	3	0
124	02-158-0233	Responder	3	0
125	03-035-0273	Responder	3	0
126	03-025-0287	Responder	3	0
127	02-162-0332	Responder	3	0
128	03-031-0376	Responder	3	0
129	02-102-0393	Responder	3	1
130	03-046-0424	Responder	3	0
131	01-040-0439	Responder	3	0
132	02-095-0699	Responder	3	0
133	03-025-1064	Responder	3	0
134	03-072-1213	Responder	3	0
135	03-050-1334	Responder	3	1
136	02-135-1408	Responder	3	0
137	02-048-1418	Responder	3	0
138	02-055-1622	Responder	3	0
139	02-158-1707	Responder	3	1
140	02-080-1774	Responder	3	0
141	01-029-1949	Responder	3	0
142	03-032-2328	Responder	3	0
143	01-014-2607	Responder	3	1
144	01-040-2639	Responder	3	0
145	01-005-2645	Responder	3	0
146	01-009-2665	Responder	3	0
147	01-039-2675	Responder	3	0
148	02-040-2803	Responder	3	0
149	02-180-2935	Responder	3	0
150	02-145-0164	Nonresponder	3	0
151	01-027-0171	Nonresponder	3	0
152	03-020-0179	Nonresponder	3	0
153	02-145-0242	Nonresponder	3	0
154	03-007-0361	Nonresponder	3	0
155	02-107-0518	Nonresponder	3	1
156	02-055-0529	Nonresponder	3	0
157	03-075-0575	Nonresponder	3	0
158	02-073-0644	Nonresponder	3	0
159	03-046-0691	Nonresponder	3	0
160	01-027-0823	Nonresponder	3	1
161	02-135-0925	Nonresponder	3	1
162	02-135-0929	Nonresponder	3	0
163	01-029-0976	Nonresponder	3	0
164	03-001-1022	Nonresponder	3	0
165	03-025-1105	Nonresponder	3	0
166	02-037-1130	Nonresponder	3	0
167	02-021-1186	Nonresponder	3	0
168	02-135-1207	Nonresponder	3	0
169	02-037-1224	Nonresponder	3	0
170	01-040-1388	Nonresponder	3	0
171	01-011-1986	Nonresponder	3	0
172	03-147-2087	Nonresponder	3	1
173	03-039-2102	Nonresponder	3	0
174	03-064-2303	Nonresponder	3	0
175	03-025-2409	Nonresponder	3	0
176	03-094-2438	Nonresponder	3	0
177	01-020-2642	Nonresponder	3	0
178	01-039-2788	Nonresponder	3	0
179	02-086-2966	Nonresponder	3	0
180	02-138-0038	Responder	4	0
181	02-043-0153	Responder	4	1
182	03-046-0219	Responder	4	0
183	03-046-0224	Responder	4	0
184	02-158-0233	Responder	4	1
185	03-035-0273	Responder	4	0
186	03-025-0287	Responder	4	0
187	02-162-0332	Responder	4	1
188	03-031-0376	Responder	4	0
189	02-102-0393	Responder	4	1
190	03-046-0424	Responder	4	0
191	01-040-0439	Responder	4	0
192	02-095-0699	Responder	4	0
193	03-025-1064	Responder	4	0
194	03-072-1213	Responder	4	0
195	03-050-1334	Responder	4	1
196	02-135-1408	Responder	4	0
197	02-048-1418	Responder	4	0
198	02-055-1622	Responder	4	0
199	02-158-1707	Responder	4	0
200	02-080-1774	Responder	4	0
201	01-029-1949	Responder	4	0
202	03-032-2328	Responder	4	0
203	01-014-2607	Responder	4	0
204	01-040-2639	Responder	4	0
205	01-005-2645	Responder	4	0
206	01-009-2665	Responder	4	0
207	01-039-2675	Responder	4	0
208	02-040-2803	Responder	4	0
209	02-180-2935	Responder	4	0
210	02-145-0164	Nonresponder	4	0
211	01-027-0171	Nonresponder	4	1
212	03-020-0179	Nonresponder	4	0
213	02-145-0242	Nonresponder	4	0
214	03-007-0361	Nonresponder	4	0
215	02-107-0518	Nonresponder	4	0
216	02-055-0529	Nonresponder	4	0
217	03-075-0575	Nonresponder	4	0
218	02-073-0644	Nonresponder	4	0
219	03-046-0691	Nonresponder	4	0
220	01-027-0823	Nonresponder	4	0
221	02-135-0925	Nonresponder	4	1
222	02-135-0929	Nonresponder	4	0
223	01-029-0976	Nonresponder	4	0
224	03-001-1022	Nonresponder	4	0
225	03-025-1105	Nonresponder	4	0
226	02-037-1130	Nonresponder	4	0
227	02-021-1186	Nonresponder	4	0
228	02-135-1207	Nonresponder	4	0
229	02-037-1224	Nonresponder	4	0
230	01-040-1388	Nonresponder	4	0
231	01-011-1986	Nonresponder	4	0
232	03-147-2087	Nonresponder	4	1
233	03-039-2102	Nonresponder	4	0
234	03-064-2303	Nonresponder	4	0
235	03-025-2409	Nonresponder	4	0
236	03-094-2438	Nonresponder	4	0
237	01-020-2642	Nonresponder	4	0
238	01-039-2788	Nonresponder	4	0
239	02-086-2966	Nonresponder	4	0
240	02-138-0038	Responder	5	0
241	02-043-0153	Responder	5	0
242	03-046-0219	Responder	5	0
243	03-046-0224	Responder	5	0
244	02-158-0233	Responder	5	1
245	03-035-0273	Responder	5	0
246	03-025-0287	Responder	5	0
247	02-162-0332	Responder	5	0
248	03-031-0376	Responder	5	0
249	02-102-0393	Responder	5	1
250	03-046-0424	Responder	5	0
251	01-040-0439	Responder	5	0
252	02-095-0699	Responder	5	0
253	03-025-1064	Responder	5	0
254	03-072-1213	Responder	5	0
255	03-050-1334	Responder	5	0
256	02-135-1408	Responder	5	0
257	02-048-1418	Responder	5	0
258	02-055-1622	Responder	5	0
259	02-158-1707	Responder	5	0
260	02-080-1774	Responder	5	0
261	01-029-1949	Responder	5	0
262	03-032-2328	Responder	5	0
263	01-014-2607	Responder	5	0
264	01-040-2639	Responder	5	0
265	01-005-2645	Responder	5	0
266	01-009-2665	Responder	5	0
267	01-039-2675	Responder	5	0
268	02-040-2803	Responder	5	0
269	02-180-2935	Responder	5	0
270	02-145-0164	Nonresponder	5	0
271	01-027-0171	Nonresponder	5	1
272	03-020-0179	Nonresponder	5	0
273	02-145-0242	Nonresponder	5	0
274	03-007-0361	Nonresponder	5	0
275	02-107-0518	Nonresponder	5	0
276	02-055-0529	Nonresponder	5	0
277	03-075-0575	Nonresponder	5	0
278	02-073-0644	Nonresponder	5	0
279	03-046-0691	Nonresponder	5	0
280	01-027-0823	Nonresponder	5	0
281	02-135-0925	Nonresponder	5	0
282	02-135-0929	Nonresponder	5	0
283	01-029-0976	Nonresponder	5	0
284	03-001-1022	Nonresponder	5	0
285	03-025-1105	Nonresponder	5	0
286	02-037-1130	Nonresponder	5	0
287	02-021-1186	Nonresponder	5	0
288	02-135-1207	Nonresponder	5	0
289	02-037-1224	Nonresponder	5	0
290	01-040-1388	Nonresponder	5	0
291	01-011-1986	Nonresponder	5	0
292	03-147-2087	Nonresponder	5	0
293	03-039-2102	Nonresponder	5	0
294	03-064-2303	Nonresponder	5	0
295	03-025-2409	Nonresponder	5	0
296	03-094-2438	Nonresponder	5	0
297	01-020-2642	Nonresponder	5	0
298	01-039-2788	Nonresponder	5	0
299	02-086-2966	Nonresponder	5	0
300	02-138-0038	Responder	6	0
301	02-043-0153	Responder	6	0
302	03-046-0219	Responder	6	0
303	03-046-0224	Responder	6	0
304	02-158-0233	Responder	6	0
305	03-035-0273	Responder	6	0
306	03-025-0287	Responder	6	0
307	02-162-0332	Responder	6	0
308	03-031-0376	Responder	6	0
309	02-102-0393	Responder	6	1
310	03-046-0424	Responder	6	0
311	01-040-0439	Responder	6	0
312	02-095-0699	Responder	6	0
313	03-025-1064	Responder	6	1
314	03-072-1213	Responder	6	0
315	03-050-1334	Responder	6	0
316	02-135-1408	Responder	6	0
317	02-048-1418	Responder	6	0
318	02-055-1622	Responder	6	0
319	02-158-1707	Responder	6	0
320	02-080-1774	Responder	6	0
321	01-029-1949	Responder	6	0
322	03-032-2328	Responder	6	0
323	01-014-2607	Responder	6	1
324	01-040-2639	Responder	6	0
325	01-005-2645	Responder	6	0
326	01-009-2665	Responder	6	0
327	01-039-2675	Responder	6	0
328	02-040-2803	Responder	6	0
329	02-180-2935	Responder	6	0
330	02-145-0164	Nonresponder	6	0
331	01-027-0171	Nonresponder	6	0
332	03-020-0179	Nonresponder	6	0
333	02-145-0242	Nonresponder	6	0
334	03-007-0361	Nonresponder	6	0
335	02-107-0518	Nonresponder	6	0
336	02-055-0529	Nonresponder	6	0
337	03-075-0575	Nonresponder	6	0
338	02-073-0644	Nonresponder	6	0
339	03-046-0691	Nonresponder	6	0
340	01-027-0823	Nonresponder	6	1
341	02-135-0925	Nonresponder	6	0
342	02-135-0929	Nonresponder	6	0
343	01-029-0976	Nonresponder	6	0
344	03-001-1022	Nonresponder	6	0
345	03-025-1105	Nonresponder	6	0
346	02-037-1130	Nonresponder	6	0
347	02-021-1186	Nonresponder	6	0
348	02-135-1207	Nonresponder	6	0
349	02-037-1224	Nonresponder	6	0
350	01-040-1388	Nonresponder	6	0
351	01-011-1986	Nonresponder	6	0
352	03-147-2087	Nonresponder	6	0
353	03-039-2102	Nonresponder	6	0
354	03-064-2303	Nonresponder	6	0
355	03-025-2409	Nonresponder	6	0
356	03-094-2438	Nonresponder	6	0
357	01-020-2642	Nonresponder	6	0
358	01-039-2788	Nonresponder	6	0
359	02-086-2966	Nonresponder	6	0
360	02-138-0038	Responder	7	0
361	02-043-0153	Responder	7	0
362	03-046-0219	Responder	7	0
363	03-046-0224	Responder	7	0
364	02-158-0233	Responder	7	0
365	03-035-0273	Responder	7	0
366	03-025-0287	Responder	7	0
367	02-162-0332	Responder	7	0
368	03-031-0376	Responder	7	0
369	02-102-0393	Responder	7	1
370	03-046-0424	Responder	7	0
371	01-040-0439	Responder	7	0
372	02-095-0699	Responder	7	0
373	03-025-1064	Responder	7	0
374	03-072-1213	Responder	7	0
375	03-050-1334	Responder	7	0
376	02-135-1408	Responder	7	0
377	02-048-1418	Responder	7	0
378	02-055-1622	Responder	7	0
379	02-158-1707	Responder	7	0
380	02-080-1774	Responder	7	0
381	01-029-1949	Responder	7	0
382	03-032-2328	Responder	7	0
383	01-014-2607	Responder	7	1
384	01-040-2639	Responder	7	0
385	01-005-2645	Responder	7	0
386	01-009-2665	Responder	7	0
387	01-039-2675	Responder	7	0
388	02-040-2803	Responder	7	0
389	02-180-2935	Responder	7	0
390	02-145-0164	Nonresponder	7	0
391	01-027-0171	Nonresponder	7	1
392	03-020-0179	Nonresponder	7	0
393	02-145-0242	Nonresponder	7	0
394	03-007-0361	Nonresponder	7	0
395	02-107-0518	Nonresponder	7	0
396	02-055-0529	Nonresponder	7	0
397	03-075-0575	Nonresponder	7	0
398	02-073-0644	Nonresponder	7	0
399	03-046-0691	Nonresponder	7	0
400	01-027-0823	Nonresponder	7	0
401	02-135-0925	Nonresponder	7	0
402	02-135-0929	Nonresponder	7	0
403	01-029-0976	Nonresponder	7	0
404	03-001-1022	Nonresponder	7	0
405	03-025-1105	Nonresponder	7	0
406	02-037-1130	Nonresponder	7	0
407	02-021-1186	Nonresponder	7	0
408	02-135-1207	Nonresponder	7	0
409	02-037-1224	Nonresponder	7	0
410	01-040-1388	Nonresponder	7	0
411	01-011-1986	Nonresponder	7	0
412	03-147-2087	Nonresponder	7	0
413	03-039-2102	Nonresponder	7	0
414	03-064-2303	Nonresponder	7	0
415	03-025-2409	Nonresponder	7	0
416	03-094-2438	Nonresponder	7	0
417	01-020-2642	Nonresponder	7	0
418	01-039-2788	Nonresponder	7	0
419	02-086-2966	Nonresponder	7	0
420	02-138-0038	Responder	8	0
421	02-043-0153	Responder	8	0
422	03-046-0219	Responder	8	0
423	03-046-0224	Responder	8	0
424	02-158-0233	Responder	8	0
425	03-035-0273	Responder	8	0
426	03-025-0287	Responder	8	0
427	02-162-0332	Responder	8	0
428	03-031-0376	Responder	8	0
429	02-102-0393	Responder	8	1
430	03-046-0424	Responder	8	0
431	01-040-0439	Responder	8	0
432	02-095-0699	Responder	8	0
433	03-025-1064	Responder	8	0
434	03-072-1213	Responder	8	0
435	03-050-1334	Responder	8	0
436	02-135-1408	Responder	8	0
437	02-048-1418	Responder	8	0
438	02-055-1622	Responder	8	0
439	02-158-1707	Responder	8	0
440	02-080-1774	Responder	8	0
441	01-029-1949	Responder	8	0
442	03-032-2328	Responder	8	0
443	01-014-2607	Responder	8	1
444	01-040-2639	Responder	8	0
445	01-005-2645	Responder	8	0
446	01-009-2665	Responder	8	0
447	01-039-2675	Responder	8	0
448	02-040-2803	Responder	8	0
449	02-180-2935	Responder	8	0
450	02-145-0164	Nonresponder	8	0
451	01-027-0171	Nonresponder	8	1
452	03-020-0179	Nonresponder	8	0
453	02-145-0242	Nonresponder	8	0
454	03-007-0361	Nonresponder	8	0
455	02-107-0518	Nonresponder	8	0
456	02-055-0529	Nonresponder	8	0
457	03-075-0575	Nonresponder	8	0
458	02-073-0644	Nonresponder	8	0
459	03-046-0691	Nonresponder	8	0
460	01-027-0823	Nonresponder	8	0
461	02-135-0925	Nonresponder	8	1
462	02-135-0929	Nonresponder	8	0
463	01-029-0976	Nonresponder	8	0
464	03-001-1022	Nonresponder	8	0
465	03-025-1105	Nonresponder	8	1
466	02-037-1130	Nonresponder	8	0
467	02-021-1186	Nonresponder	8	0
468	02-135-1207	Nonresponder	8	0
469	02-037-1224	Nonresponder	8	0
470	01-040-1388	Nonresponder	8	1
471	01-011-1986	Nonresponder	8	0
472	03-147-2087	Nonresponder	8	0
473	03-039-2102	Nonresponder	8	0
474	03-064-2303	Nonresponder	8	0
475	03-025-2409	Nonresponder	8	0
476	03-094-2438	Nonresponder	8	0
477	01-020-2642	Nonresponder	8	0
478	01-039-2788	Nonresponder	8	0
479	02-086-2966	Nonresponder	8	0

## Sheet: figS5b_phylum_relative_abundanc
Sample	Acidobacteriota	Actinobacteriota	Bacteroidota	Campilobacterota	Chloroflexi	Crenarchaeota	Cyanobacteria	Deinococcota	Desulfobacterota	Elusimicrobiota	Euryarchaeota	Firmicutes	Fusobacteriota	Halobacterota	Myxococcota	Patescibacteria	Planctomycetota	Proteobacteria	Spirochaetota	Synergistota	Verrucomicrobiota	Timepoint	group
1220006A1	0	10.8917	23.5503	1.05447	0	0	0	0	0	0	0	48.4856	0	0	0	0	0	16.0179	0	0	0	9	responder
1220007B1	0	93.8347	2.59615	0	0	0	0	0	0	0	0	3.5612	0	0	0	0	0	0.00791027	0	0	0	9	nonresponder
1220010A1	0	45.2459	27.2126	0.00353594	0	0	0	0	0	0	0	24.7905	0	0	0	0	0	2.74743	0	0	0	9	responder
1220012A1	0	42.6487	1.96577	0	0	0	0	0	0	0	0	47.9359	0	0	0	0	0	7.44958	0	0	0	9	responder
1220014A1	0	65.2306	0.11507	0.0138083	0	0	0	0	0	0	0	33.9593	0.00460278	0	0	0	0	0.676609	0	0	0	9	responder
1220017A1	0	28.3394	2.36008	0.0567328	0	0	0	0	0	0	0	60.5551	0	0	0	0.00992823	0	8.67869	0	0	0	9	responder
1220018C3	0	81.1256	0.232094	0.274152	0	0	0	0	0	0	0	16.0036	0	0	0	0	0	2.35521	0	0	0.00934609	9	control
1220025A1	0	71.6251	0.141939	0	0	0	0	0	0	0	0	4.31919	0	0	0	0	0	23.9138	0	0	0	9	responder
1220038A1	0	81.7812	0.420829	0.0119748	0	0	0	0	0	0	0	16.7066	0	0	0	0	0	1.07431	0	0	0.00513207	9	responder
1220039B1	0	20.647	0.977392	5.77623	0	0	0	0	0	0	0	72.5657	0	0	0	0	0	0.0336479	0	0	0	9	nonresponder
1220040B1	0	87.8397	2.61221	0.422426	0	0	0	0	0.200342	0	0	5.47756	0	0	0	0	0	3.42755	0	0	0.0201895	9	nonresponder
1220046B1	0	57.9454	24.5533	0.216065	0	0	0	0	0	0	0	14.1377	0	0	0	0	0	3.14751	0	0	0	9	nonresponder
1220049A1	0	21.7427	40.6662	0.0677344	0	0	0	0	0	0	0	6.10813	0.0105365	0	0	0	0	31.4047	0	0	0	9	responder
1220050A1	0	48.5586	0	0.0993527	0	0	0	0	0	0	0	51.1635	0	0	0	0	0	0.178524	0	0	0	9	responder
1220051B1	0	79.8366	4.74866	0.021876	0	0	0	0	0	0	0	14.4601	0	0	0	0	0	0.932856	0	0	0	9	nonresponder
1220055A1	0	60.3764	0	0	0	0	0	0	0	0	0	1.04218	0	0	0	0	0	38.5814	0	0	0	9	responder
1220063B1	0	72.8324	15.8534	0.0207466	0	0	0	0	0	0	0	3.17719	0	0	0	0	0	8.11636	0	0	0	9	nonresponder
1220064A1	0	39.6562	0.0334806	2.56964	0	0	0	0	0	0	0	50.0636	0	0	0	0	0	7.67711	0	0	0	9	responder
1220072A1	0	8.13569	39.0298	0.00612858	0	0	0	0	0	0	0	41.112	0	0	0	0	0	11.7163	0	0	0	9	responder
1220083B1	0	65.4443	0.117587	0	0	0	0	0	0	0	0	28.2079	0	0	0	0	0	6.23025	0	0	0	9	nonresponder
1220085B1	0	10.3542	0.217965	2.89746	0	0	0	0	0	0	0	75.7125	0	0	0	0	0	10.8179	0	0	0	9	nonresponder
1220089C3	0	71.9954	10.4915	0.0187908	0	0	0	0	0	0	0.0031318	5.12989	0.391475	0	0	0	0	6.98235	0	0	4.98739	9	control
1220093B1	0	19.0005	6.19575	0.00296235	0	0	0	0	0	0	0	3.01567	0.0414729	0	0	0	0	71.7436	0	0	0	9	nonresponder
1220095C3	0	75.7001	0.0785023	0	0	0	0	0	0	0	0	24.1975	0	0	0	0	0	0.023892	0	0	0	9	control
1220098C3	0	76.9791	0.146211	0.549495	0	0	0	0	0	0	0	21.9991	0.0739086	0	0	0	0	0.245827	0	0	0.00642684	9	control
1220102B1	0	30.5026	2.4367	0	0	0	0	0	0	0	0	14.8511	0	0	0	0	0	52.2097	0	0	0	9	nonresponder
1220104A1	0	41.4559	0.0921278	0.0492407	0	0	0	0	0	0	0	55.7103	0	0	0	0	0	2.69236	0	0	0	9	responder
1220108B1	0	21.8379	21.2463	0.00378015	0	0	0	0	0	0	0	44.3355	0	0	0	0	0	12.5539	0.0226809	0	0	9	nonresponder
1220118C3	0	79.4435	0.0547345	0	0	0	0	0	0	0	0	20.2562	0	0	0	0	0	0.245566	0	0	0	9	control
1220121C3	0	66.3615	0.530831	0	0	0	0	0	0	0	0	6.19962	0	0	0	0	0	26.9081	0	0	0	9	control
1220122C3	0	93.7744	0	0	0	0	0	0	0	0	0	3.37365	0	0	0	0	0	2.85198	0	0	0	9	control
1220123B1	0	70.6432	0	0.0249888	0	0	0	0	0	0	0	27.9624	0	0	0	0	0	1.36938	0	0	0	9	nonresponder
1220124C3	0	89.2918	0.0523743	0.0031742	0	0	0	0	0	0	0	9.31786	0	0	0	0	0	1.33475	0	0	0	9	control
1220127C3	0	11.8338	0	0.00453865	0	0	0	0	0	0	0	20.2756	0	0	0	0	0	67.886	0	0	0	9	control
1220140B1	0	15.7328	23.238	0.855079	0	0	0	0	0	0	0	26.2285	0	0	0	0	0	33.9456	0	0	0	9	nonresponder
1220143A1	0	4.89889	0	0	0	0	0	0	0	0	0	12.6553	0	0	0	0	0	82.4458	0	0	0	9	responder
1220150B1	0	71.6592	0.0337985	0	0	0	0	0	0	0	0	6.85948	0	0	0	0.0112662	0	21.4363	0	0	0	9	nonresponder
1220152C3	0	92.1488	0.0309895	0	0	0	0	0	0	0	0	7.24379	0	0	0	0	0	0.576405	0	0	0	9	control
1220153C3	0	73.0347	0.170655	0	0	0	0	0	0	0	0	23.3889	0	0	0	0	0	3.40575	0	0	0	9	control
1220155B1	0	0.859603	0.0150543	0.103875	0	0	0	0	0	0	0	17.5233	0	0	0	0	0	81.4982	0	0	0	9	nonresponder
1220157B1	0	51.1469	11.4769	2.28181	0	0	0	0	0.00452441	0	0	17.4929	0	0	0	0.00603255	0	17.5909	0	0	0	9	nonresponder
1220159B1	0	63.0159	2.92035	0	0	0	0	0	0.00892618	0	0	18.8089	0	0	0	0	0	15.1879	0	0	0.0580202	9	nonresponder
1220167A1	0	32.6199	5.85127	0	0	0	0	0	0.01887	0	0	25.4619	0	0	0	0	0	36.048	0	0	0	9	responder
1220171B1	0	59.8654	0.0380203	0.057857	0	0	0	0	0	0	0	32.1321	0	0	0	0	0	7.90657	0	0	0	9	nonresponder
1220174A1	0	86.5719	0	0	0	0	0	0	0	0	0	0.953686	0	0	0	0	0	12.4744	0	0	0	9	responder
1220176B1	0	85.9709	0.220096	0	0	0	0	0	0	0	0	7.42456	0	0	0	0	0	5.3312	0	0	1.0532	9	nonresponder
1220177B1	0	94.83	0.2803	0	0	0	0	0	0	0	0	4.67789	0	0	0	0	0	0.211782	0	0	0	9	nonresponder
1220178C3	0	16.4778	1.31417	0	0	0	0	0	0	0	0	7.49355	0	0	0	0	0	74.7083	0.006141	0	0	9	control
1220186B1	0	73.8483	0	0	0	0	0	0	0	0	0	26.0179	0	0	0	0	0	0.133808	0	0	0	9	nonresponder
1220195A1	0	22.8319	0.757178	0	0	0	0	0	0	0	0	21.0663	0	0	0	0	0	55.3446	0	0	0	9	responder
1220202B1	0	60.2267	14.7954	0	0	0	0	0	0	0	0	24.9406	0	0	0	0	0	0.0373809	0	0	0	9	nonresponder
1220208A1	0	62.3172	6.42146	1.89079	0	0	0	0	0	0	0	22.3363	0	0	0	0	0	7.0342	0	0	0	9	responder
1220209B1	0	46.9059	23.1637	0.0250058	0	0	0	0	0	0	0.00333411	18.2193	0.0166706	0	0	0	0	11.6661	0	0	0	9	nonresponder
1220211B1	0	78.6837	2.41829	0	0	0	0	0	0	0	0	18.0753	0	0	0	0	0	0.822699	0	0	0	9	nonresponder
1220213A1	0	79.1072	4.89471	0.0796813	0	0	0	0	0	0	0	14.8581	0	0	0	0	0	1.06025	0	0	0	9	responder
1220219A1	0	0.362085	0.0420277	0.00484935	0	0	0	0	0	0	0	11.7985	0	0	0.119617	0.0032329	0.0161645	87.6115	0	0	0.0420277	9	responder
1220220A1	0	73.4986	5.47621	0.00962427	0	0	0	0	0	0	0	20.0878	0	0	0	0	0	0.927779	0	0	0	9	responder
1220231A1	0	7.07805	3.43791	0.178545	0	0	0	0	0	0	0	64.7336	0.745154	0	0	0	0	23.8212	0	0	0.00546568	9	responder
1220237B1	0	64.9581	6.2229	0	0	0	0	0	0	0	0	28.7181	0	0	0	0	0	0.100883	0	0	0	9	nonresponder
1220240A1	0	52.0703	1.09452	0.126227	0	0	0	0	0	0	0	12.2473	0	0	0	0	0	34.4616	0	0	0	9	responder
1220252A1	0	29.2051	0	0.241432	0	0	0	0	0	0	0	17.0111	0	0	0	0	0	53.5424	0	0	0	9	responder
1220256A1	0	36.3352	0	0	0	0	0	0	0	0	0	33.331	0	0	0	0	0	30.3337	0	0	0	9	responder
1220264A1	0	67.7103	3.68052	0	0	0	0	0	0.038913	0	0	9.12997	0	0	0	0	0	0.598288	0	0	18.842	9	responder
1220272A1	0	25.595	0	0	0	0	0	0	0	0	0	8.60321	0	0	0	0	0	65.8018	0	0	0	9	responder
1220282C3	0	67.7752	0.121371	0	0	0	0	0	0	0	0	32.1034	0	0	0	0	0	0	0	0	0	9	control
1220284C3	0	95.231	0.00698451	0	0	0	0	0	0	0	0	0.839538	0	0.0195566	0	0	0	3.90294	0	0	0	9	control
1220287A1	0	36.6649	5.48877	0.0425233	0	0	0	0	0	0	0	50.9805	0	0	0	0	0	6.82335	0	0	0	9	responder
1220291B1	0	83.5796	0.941827	0	0	0	0	0	0	0	0	15.2499	0	0	0	0	0	0.228661	0	0	0	9	nonresponder
1220314A1	0	19.916	43.4612	5.04664	0	0	0	0	0	0	0	15.8258	0	0	0	0	0	15.7503	0	0	0	9	responder
1220315B1	0	70.4029	4.9832	0.0446843	0	0	0	0	0	0	0	24.0098	0	0	0	0	0	0.559448	0	0	0	9	nonresponder
1220316C3	0	78.3586	0.1882	0	0	0	0	0	0	0	0	17.5528	0	0	0	0	0	3.90044	0	0	0	9	control
1220321B1	0	81.9804	0.289864	2.35241	0	0	0	0	0	0	0	5.51032	0.0276754	0	0	0	0	9.83934	0	0	0	9	nonresponder
1220323A1	0	33.523	0.363853	0	0	0	0	0	0	0	0	63.861	0	0	0	0	0	2.25216	0	0	0	9	responder
1220326C3	0	90.4162	0	0	0	0	0	0	0	0	0	9.1006	0	0	0	0	0	0.483243	0	0	0	9	control
1220328C3	0	33.9213	1.30502	0.00734187	0	0	0	0	0	0	0	64.7333	0	0	0	0	0	0.0330384	0	0	0	9	control
1220329C3	0	43.7007	0.0718487	0	0	0	0	0	0.158735	0	0	49.2264	0	0	0	0.0217217	0	6.82061	0	0	0	9	control
1220332B1	0	55.1645	0.252808	0	0	0	0	0	0	0	0	43.8495	0.0126404	0	0	0	0	0.695222	0	0	0.0252808	9	nonresponder
1220333C3	0	87.9636	0.0414741	0.0103685	0	0	0	0	0	0	0	11.5239	0	0	0	0	0	0.460659	0	0	0	9	control
1220336C3	0	88.0392	0.695646	0	0	0	0	0	0	0	0	11.1886	0	0	0	0	0	0.0765544	0	0	0	9	control
1220343B1	0	27.0054	0	0	0	0	0	0	0	0	0	63.6827	0	0	0	0	0	9.31184	0	0	0	9	nonresponder
1220344C3	0	61.2181	0.26498	0.272717	0	0	0	0	0	0	0	37.4898	0	0	0	0	0	0.754323	0	0	0	9	control
1220345C3	0	88.5274	0.0258119	0.185239	0	0	0	0	0	0	0	10.8547	0	0	0	0	0	0.406918	0	0	0	9	control
1220349C3	0	71.9439	0.140289	0	0	0	0	0	0	0	0	24.0701	0	0	0	0	0	3.84568	0	0	0	9	control
1220351C3	0	90.5781	0.0273141	1.08042	0	0	0	0	0	0	0	5.65402	0	0	0	0	0	2.66009	0	0	0	9	control
1220353C3	0	39.6688	0	0	0	0	0	0	0	0	0	25.2707	0	0	0	0	0	35.0605	0	0	0	9	control
1220363C3	0	36.7218	0	0	0	0	0	0	0	0	0	40.7848	0	0	0	0	0	22.4934	0	0	0	9	control
1220364C3	0	82.6098	0.132908	0	0	0	0	0	0	0	0	5.84797	0	0	0	0	0	11.4093	0	0	0	9	control
1220369C3	0	92.2929	0.0363378	0	0	0	0	0	0	0	0	6.58407	0.126317	0	0.00346075	0	0	0.956896	0	0	0	9	control
1230038A2	0	28.9916	32.4256	3.96475	0	0	0	0	0	0	0	32.8324	0.117388	0	0	0	0	1.65666	0	0	0.0115735	12	responder
1230041B2	0	84.5156	7.01437	0	0	0	0	0	0	0	0	6.61251	0	0	0	0	0	1.85751	0	0	0	12	nonresponder
1230064A2	0	77.7664	0.00326222	0	0	0	0	0	0	0	0	22.2304	0	0	0	0	0	0	0	0	0	12	responder
1230065A2	0	72.5636	3.96193	0	0	0	0	0	0	0	0	23.1088	0	0	0	0	0	0.365667	0	0	0	12	responder
1230066A2	0	61.1032	0.462946	0	0	0	0	0	0	0	0	35.0939	0	0	0	0	0	3.33996	0	0	0	12	responder
1230085A3	0	44.8348	3.05852	0.0108266	0	0	0	0	0	0	0	50.9807	0.0198488	0	0	0	0	0.853498	0	0	0.241794	13	responder
1230087A2	0	53.3787	2.11136	0	0	0	0	0	0	0	0	44.4757	0	0	0	0	0	0.0342753	0	0	0	12	responder
1230088A2	0	20.3245	18.15	0	0	0	0	0	0.0284352	0	0	43.7468	0.0083633	0	0	0	0	17.7419	0	0	0	12	responder
1230094B3	0	54.0967	15.5022	0	0	0	0	0.0068164	0.0034082	0	0	26.9793	0.0221533	0.0051123	0	0	0	2.63965	0	0	0.744692	13	nonresponder
1230110C4	0	82.9047	1.04718	0	0	0	0	0	0	0	0	15.851	0	0	0	0	0	0.197059	0	0	0	12	control
1230114A3	0	36.562	0.0953225	27.4245	0	0	0	0	0	0	0	34.1723	0	0	0	0	0	1.74591	0	0	0	13	responder
1230119A3	0	29.1458	13.1487	1.29635	0	0	0	0	0	0	0	50.7503	0.127916	0	0	0	0	5.53095	0	0	0	13	responder
1230120A3	0	85.5449	2.08945	0	0	0	0	0	0	0	0	1.66614	0	0	0	0	0	10.6995	0	0	0	13	responder
1230140A2	0	86.9861	0	0	0	0	0	0	0	0	0	4.12392	0	0	0	0	0	8.88999	0	0	0	12	responder
1230141B2	0	87.6814	0.125666	0	0	0	0	0	0	0	0	0.73389	0	0	0	0	0	11.4591	0	0	0	12	nonresponder
1230146A4	0	29.5239	11.7451	0.0389498	0	0	0	0	0	0	0	55.8912	2.42551	0	0	0	0	0.375334	0	0	0	18	responder
1230147B2	0	18.5311	43.563	0.0969503	0	0	0	0	0	0	0	37.1881	0	0	0	0	0	0.620822	0	0	0	12	nonresponder
1230148A2	0	6.75992	1.50688	0	0	0	0	0	0	0	0	59.0285	0	0	0	0	0	32.7047	0	0	0	12	responder
1230159A3	0	68.7985	0.0140833	0.0246457	0	0	0	0	0	0	0	25.9924	0	0	0	0	0	5.17032	0	0	0	13	responder
1230161A2	0	74.2772	0.0841497	0.00635092	0	0	0	0	0	0	0	25.5783	0	0	0	0.00635092	0	0.0476319	0	0	0	12	responder
1230162A2	0	84.8675	1.64706	0.0486275	0	0	0	0	0	0	0	10.3373	0.08	0	0	0	0	3.01961	0	0	0	12	responder
1230163A3	0	57.1913	6.08648	0.260169	0	0	0	0	0	0	0	36.4108	0	0	0	0	0	0.0513008	0	0	0	13	responder
1230164B4	0	56.7374	1.78417	0	0	0	0	0	0	0	0	41.3819	0	0	0	0	0	0.0965503	0	0	0	18	nonresponder
1230182B2	0	96.2773	0.0998882	0.00298174	0	0	0	0	0	0	0	2.97577	0	0	0	0	0	0.644055	0	0	0	12	nonresponder
1230183A2	0	34.6165	0.0366448	0.00549672	0	0	0	0	0	0	0	63.9672	0	0	0	0	0	1.28257	0	0	0.091612	12	responder
1230185A2	0	28.0563	1.16758	0	0.00449068	0	0	0	0	0	0	59.5315	0	0	0	0	0	11.2402	0	0	0	12	responder
1230189A4	0	12.0412	0.0795532	22.1285	0	0	0	0	0	0	0	21.8374	0	0	0	0	0	43.9134	0	0	0	18	responder
1230194A4	0	60.9188	0.703285	0	0	0	0	0	0	0	0	32.9665	0	0	0	0.00813988	0	5.40325	0	0	0	18	responder
1230195A4	0	74.2985	0.476083	0	0	0	0	0	0	0	0	18.1468	0	0	0	0	0	7.07869	0	0	0	18	responder
1230204B2	0	68.435	0.331772	0.107135	0	0	0	0	0	0	0	30.8721	0	0	0	0	0	0.254013	0	0	0	12	nonresponder
1230212B3	0	80.4271	14.0384	0	0	0	0	0	0	0	0	4.76435	0	0	0	0	0	0.770246	0	0	0	13	nonresponder
1230213A3	0	45.4027	1.42177	0	0	0	0	0	0	0	0.0126299	33.7814	0	0	0	0.0126299	0.0216513	19.34	0	0	0.00721709	13	responder
1230222B3	0	4.5319	61.9481	0.122208	0	0	0	0	0	0	0	31.9575	0.180403	0	0	0	0	1.25991	0	0	0	13	nonresponder
1230231B2	0	3.06373	0.0329256	0	0	0	0	0	0	0	0	45.7221	0	0	0	0	0	51.1812	0	0	0	12	nonresponder
1230232A3	0	27.2505	1.31797	0	0	0	0	0	0	0	0	57.4054	0	0	0	0	0	14.0261	0	0	0	13	responder
1230235A2	0	21.5152	9.31704	0.526003	0	0	0	0	0	0	0	55.7648	0	0	0	0	0	12.8769	0	0	0	12	responder
1230237A3	0	33.8209	4.36715	0.00344548	0	0	0	0	0	0	0	49.6994	0	0	0	0.00689097	0	12.1023	0	0	0	13	responder
1230238A3	0	40.0067	36.8606	0.0408386	0	0	0	0	0	0	0	13.1409	0.27377	0	0	0	0	8.96331	0	0	0.713918	13	responder
1230239A4	0	32.6418	10.5741	0.0750305	0	0	0	0	0.0104694	0	0	46.6289	0.0157041	0	0	0.00523469	0	10.0314	0	0	0.017449	18	responder
1230240A4	0	33.4224	1.6639	0.0107547	0	0	0	0	0	0	0	10.8622	0	0	0	0	0	54.0407	0	0	0	18	responder
1230243C5	0	24.3369	5.22435	0.00333611	0	0	0	0	0.00667223	0	0	44.0434	0	0	0	0	0	26.382	0	0	0.00333611	13	control
1230246B2	0	68.0446	4.22884	0.0763022	0	0	0	0	0	0	0	25.8631	0	0	0	0.0983451	0	1.68882	0	0	0	12	nonresponder
1230250C4	0	75.8428	0.0448155	0	0	0	0	0	0	0	0	23.9863	0	0	0	0	0	0.126147	0	0	0	12	control
1230253C4	0	20.9801	6.40061	0	0	0	0	0	0	0	0	51.4817	0	0	0	0	0	21.1376	0	0	0	12	control
1230256A3	0	49.8919	0.681936	0.0368614	0	0	0	0	0	0	0	16.9998	0	0	0	0	0	32.3895	0	0	0	13	responder
1230257B3	0	83.962	0.210071	0	0	0	0	0	0	0	0	15.828	0	0	0	0	0	0	0	0	0	13	nonresponder
1230265A3	0	23.1417	0.0526022	0.0279449	0	0	0	0	0	0	0	47.4455	0	0	0	0	0	29.3323	0	0	0	13	responder
1230266B2	0	64.1486	0.0102756	0	0	0	0	0	0	0	0	34.0943	0	0.00685037	0	0	0	0.0616533	0	0	1.67834	12	nonresponder
1230282B2	0	68.9856	11.758	0.0365619	0	0	0	0	0	0	0	14.4918	0.164528	0	0	0	0	4.56358	0	0	0	12	nonresponder
1230285B2	0	46.0361	4.89153	0.173707	0	0	0	0	0	0	0	46.1452	0	0	0	0	0	2.75345	0	0	0	12	nonresponder
1230288C4	0	62.9223	0.00368602	0	0	0	0	0	0	0	0	36.1028	0	0	0	0	0	0.971267	0	0	0	12	control
1230293C4	0	37.3169	42.7857	0.0136304	0	0	0	0	0	0	0	18.8432	0.0318042	0	0	0	0	0.932923	0	0	0.0757243	12	control
1230303B3	0	63.4569	1.24442	0	0	0	0	0	0	0	0	35.1184	0	0	0	0	0	0.171644	0	0	0.00858222	13	nonresponder
1230314B2	0	69.5717	8.52612	0.0765186	0	0	0	0	0.0455855	0	0	17.5439	0	0	0	0	0	4.2362	0	0	0	12	nonresponder
1230315A4	0	2.36756	0.0145138	0	0	0	0	0	0	0	0	62.7558	0	0	0	0	0	34.8621	0	0	0	18	responder
1230316B4	0	46.1475	0.143841	0	0	0	0	0	0	0	0	11.4082	0	0	0	0	0	42.3005	0	0	0	18	nonresponder
1230321B2	0	17.0254	6.8845	0.272744	0	0	0	0	0	0	0	73.8422	0.679114	0	0	0.0256269	0	1.27036	0	0	0	12	nonresponder
1230330B4	0	19.0919	24.5399	0.00679729	0	0	0	0	0.00679729	0	0	55.7021	0.0288885	0	0	0	0	0.623651	0	0	0	18	nonresponder
1230331B3	0	20.4099	39.1219	0	0	0	0	0	0	0	0	39.5882	0.0154926	0	0	0	0	0.864486	0	0	0	13	nonresponder
1230333B3	0	7.24851	70.088	0.0126833	0	0	0	0	0.0554895	0	0	20.8767	0.00792707	0	0	0	0	1.71066	0	0	0	13	nonresponder
1230334A3	0	57.156	14.2166	0	0	0	0	0	0	0	0	26.6162	0	0.0127289	0	0	0	1.99844	0	0	0	13	responder
1230335B3	0	46.4578	0.0207602	0.0588205	0	0	0	0	0	0	0	44.2313	0	0	0	0	0	9.23135	0	0	0	13	nonresponder
1230342A4	0	29.7122	27.1773	0	0	0	0	0	0	0	0	40.8118	0	0	0	0	0	2.29875	0	0	0	18	responder
1230345A2	0	15.8845	3.42128	0.00551227	0	0	0	0	0	0	0	46.463	0	0	0	0	0	34.2257	0	0	0	12	responder
1230347A4	0	35.2431	0.699386	0.017441	0	0	0	0	0	0	0	63.7871	0	0	0	0	0	0.252895	0	0	0	18	responder
1230348B3	0	38.8982	11.3075	0.0608316	0	0	0	0	0	0	0	37.0411	0	0	0	0	0	12.6655	0	0	0.0268375	13	nonresponder
1230350A4	0	42.5926	2.96487	0.300761	0	0	0	0	0	0	0	52.3626	0.0142466	0	0	0	0	1.20621	0.555617	0	0.00316591	18	responder
1230360B3	0	18.9756	44.4535	0.139248	0	0	0	0	0	0	0	23.701	0.314822	0	0	0	0	1.15183	0	0	11.264	13	nonresponder
1230361B2	0	54.408	22.4066	0.697718	0	0	0	0	0	0	0	12.9648	0.0202916	0	0	0	0	9.5027	0	0	0	12	nonresponder
1230365B2	0	46.5615	7.10658	0.039315	0	0	0	0	0	0	0	24.998	0	0	0	0	0	21.2836	0.0110082	0	0	12	nonresponder
1230367B2	0	50.6466	0.0622462	0	0	0	0	0	0	0	0	29.3117	0	0	0	0	0	19.9795	0	0	0	12	nonresponder
1230370C4	0	41.4563	2.62139	0	0	0	0	0	0.0052815	0	0	53.2569	0	0	0	0	0	2.66012	0	0	0	12	control
1230373C4	0	62.4148	0.147795	0	0	0	0	0	0.00839743	0	0	37.078	0	0	0	0	0	0.351013	0	0	0	12	control
1230375C4	0	1.84256	0	0	0	0	0	0	0	0	0	1.49053	0	0	0	0	0	96.6669	0	0	0	12	control
1230376A4	0	14.7456	51.2181	2.85942	0	0	0	0	0	0	0	31.0376	0	0	0	0	0	0.139263	0	0	0	18	responder
1230377B4	0	82.8514	0.198503	0	0	0	0	0	0	0	0	16.7252	0	0	0	0	0	0.224853	0	0	0	18	nonresponder
1230393A4	0	30.3345	4.12355	0	0	0	0	0	0	0	0	65.3808	0	0	0	0	0	0.161137	0	0	0	18	responder
1230399A2	0	41.3567	41.5595	0.00302824	0	0	0	0	0	0	0	14.3296	0.00605648	0	0	0	0	2.61337	0	0	0.131728	12	responder
1230400B3	0	70.8045	16.0268	0	0	0	0	0	0.216578	0	0	10.5031	0	0	0	0.0148088	0	2.43419	0	0	0	13	nonresponder
1230409C4	0	54.0852	0	0	0	0	0	0	0	0	0	1.07885	0	0	0	0	0	44.8359	0	0	0	12	control
1230412B2	0	11.9074	4.16441	0	0	0	0	0	0	0	0	35.934	0	0	0	0	0	47.9942	0	0	0	12	nonresponder
1230416B3	0	2.56112	83.9275	0.117903	0	0	0	0	0	0	0	12.596	0	0	0	0	0	0.797485	0	0	0	13	nonresponder
1230418B2	0	63.4236	0.606539	0.197248	0	0	0	0	0.00986242	0	0	29.5626	0	0	0	0	0	6.18538	0	0	0.0147936	12	nonresponder
1230420C6	0	16.1087	23.3132	0.220326	0	0	0	0	0	0	0	33.811	0	0	0	0	0	26.5468	0	0	0	18	control
1230421B3	0	23.9397	44.4333	0.0184863	0	0	0	0	0	0	0	21.0466	0.00616209	0	0	0	0	10.5557	0	0	0	13	nonresponder
1230426B2	0	69.3883	4.2291	0.00337115	0	0	0	0	0	0	0	26.3303	0	0	0	0	0	0.0488816	0	0	0	12	nonresponder
1230429A3	0	39.6675	0.498115	0.00673129	0	0	0	0	0	0	0	49.2562	0.00504847	0	0	0	0	10.5664	0	0	0	13	responder
1230438B2	0	12.4151	70.4718	0.0801658	0	0	0	0	0	0	0	16.7168	0	0	0	0	0	0.316125	0	0	0	12	nonresponder
1230439C4	0	63.8257	15.4317	0	0	0	0	0	0.00668472	0	0	19.1099	0	0	0	0	0	1.55921	0	0	0.0668472	12	control
1230444A2	0	1.99237	6.86692	0	0	0	0	0	0.13001	0	0	29.6086	0.229629	0	0	0	0	61.1725	0	0	0	12	responder
1230446C4	0	73.7018	0.297432	0	0	0	0	0	0.120722	0	0	24.5381	0	0	0	0	0	1.34194	0	0	0	12	control
1230449B4	0	54.4146	18.1639	0	0	0	0	0	0.0577701	0	0	18.0531	0	0	0	0	0	9.28814	0	0	0.0224661	18	nonresponder
1230450B3	0	6.24263	25.3192	0.00880483	0	0	0	0	0	0	0	67.8888	0	0	0	0	0	0.484266	0.00352193	0	0.052829	13	nonresponder
1230454B3	0	49.7892	2.22981	0	0	0	0	0	0	0	0	31.1681	0	0	0	0	0	16.7572	0	0	0.0557862	13	nonresponder
1230470A3	0	26.0013	13.4787	0.131381	0	0	0	0	0	0	0	36.3977	1.31727	0.0121009	0	0	0	22.6615	0	0	0	13	responder
1230477B4	0	43.7826	0.816556	0.318656	0	0	0	0	0	0	0	54.8142	0	0	0	0	0	0.267961	0	0	0	18	nonresponder
1230478B3	0	51.151	3.13222	0.679071	0	0	0	0	0	0	0	21.9798	0.502513	0.0101861	0	0.00339536	0	22.5418	0	0	0	13	nonresponder
1230481C5	0	38.4161	22.9046	0.0135872	0	0	0	0	0	0	0	29.9496	0	0	0	0	0	8.71618	0	0	0	13	control
1230486B3	0	31.0163	10.0795	0.0399292	0	0	0	0	0	0	0	29.1014	0	0	0	0	0	29.7629	0	0	0	13	nonresponder
1230487A4	0	12.9772	42.8833	0.00312515	0	0	0	0	0	0	0	25.5387	0	0	0	0.00312515	0	18.5524	0	0	0.0421895	18	responder
1230492B3	0	27.3588	25.6359	0.0293772	0	0	0	0	0	0	0	43.8792	0	0	0	0	0	2.52471	0	0	0.571991	13	nonresponder
1230493B3	0	19.2004	9.41669	2.6259	0	0	0	0	0	0	0	11.726	0	0	0.00315045	0	0	57.0279	0	0	0	13	nonresponder
1230494B2	0	80.1252	1.78017	0	0	0	0	0	0	0	0	17.9498	0	0	0	0	0	0.144898	0	0	0	12	nonresponder
1230495B4	0	27.9977	26.1394	0.0178171	0	0	0	0	0	0	0	39.3418	0	0	0	0	0	5.19367	0	0	1.30955	18	nonresponder
1230499C5	0	61.9604	0.0196939	0.0035807	0	0	0	0	0	0	0	37.9035	0	0	0	0	0	0.112792	0	0	0	13	control
1230508C5	0	82.2192	0.0517091	0	0	0	0	0	0	0	0	17.5347	0	0	0	0	0	0.194355	0	0	0	13	control
1230515B2	0	71.7942	0.321381	0	0	0	0	0	0	0	0	27.1104	0	0	0	0	0	0.774007	0	0	0	12	nonresponder
1230524A2	0	43.0949	16.9174	0.225471	0	0	0	0	0	0	0	34.7349	0	0	0	0	0	5.0273	0	0	0	12	responder
1230526B3	0	7.99747	64.2651	0.0144456	0	0	0	0	0.0234742	0	0	26.7822	0	0	0	0	0	0.910076	0.00722282	0	0	13	nonresponder
1230528A3	0	3.06901	0.738739	1.54767	0	0	0	0	0	0	0	62.5033	0	0	0	0	0	32.1413	0	0	0	13	responder
1230535B4	0	72.8346	0.176626	0	0	0	0	0	0	0	0	23.131	0	0	0	0	0	3.85779	0	0	0	18	nonresponder
1230543C4	0	62.6999	0	1.83283	0	0	0	0	0	0	0	33.78	0	0	0	0	0	1.68726	0	0	0	12	control
1230546B2	0	64.2762	0.553006	0	0	0	0	0	0	0	0	34.7772	0	0.00478103	0	0	0	0.388857	0	0	0	12	nonresponder
1230557A2	0	51.9708	1.74028	0.00646946	0	0	0	0	0	0	0	46.1968	0	0	0	0	0	0.0857203	0	0	0	12	responder
1230560A2	0	28.5732	1.04224	0	0	0	0	0	0	0	0	69.837	0	0	0	0	0	0.547616	0	0	0	12	responder
1230561B2	0	45.4633	1.68038	0	0	0	0	0	0	0	0	13.1056	0	0	0	0	0	39.7507	0	0	0	12	nonresponder
1230562B4	0	18.0554	44.1257	1.27545	0	0	0	0	0	0	0	36.013	0	0	0	0	0	0.525286	0	0	0.00514986	18	nonresponder
1230582B4	0	0.0877369	0.00365571	0	0	0	0	0	0	0	0	63.6531	0	0	0	0	0	36.2555	0	0	0	18	nonresponder
1230584C5	0	61.5963	10.096	0	0	0	0	0	0	0	0	24.97	0	0	0	0	0	3.33764	0	0	0	13	control
1230591A2	0	0.280412	88.8225	0	0	0	0	0	0.00973653	0	0	9.47754	0	0	0	0	0	1.39232	0.0175258	0	0	12	responder
1230594C5	0	89.1652	0.349403	0	0	0	0	0	0.00824063	0	0	10.0849	0	0	0	0	0	0.209312	0	0.182942	0	13	control
1230595B3	0	71.0094	1.39615	0	0	0	0	0	0	0	0	27.1613	0	0	0	0	0	0.433233	0	0	0	13	nonresponder
1230599C5	0	49.4325	0.120247	0	0	0	0	0	0	0	0	50.1776	0	0	0	0	0	0.269645	0	0	0	13	control
1230602C5	0	15.1295	44.3834	0.0409194	0	0	0	0	0	0	0	38.3896	0	0	0	0	0	2.05665	0	0	0	13	control
1230618B3	0	66.3734	14.2126	0	0	0	0	0	0	0	0	15.5917	0	0	0	0	0	2.30002	0	0	1.52219	13	nonresponder
1230624A3	0	58.1071	6.19202	0.337156	0	0	0	0	0	0	0	33.505	0	0	0	0	0	1.65155	0	0	0.207085	13	responder
1230625B4	0	33.5901	10.1857	0.519425	0	0	0	0	0.0622599	0	0	44.176	0	0	0	0.0106731	0	11.3775	0	0	0.0782695	18	nonresponder
1230634B4	0	16.9498	28.5785	0.256209	0	0	0	0	0	0	0	53.9112	0	0.00800653	0	0	0	0.296242	0	0	0	18	nonresponder
1230637A2	0	14.9707	44.8264	0	0	0	0	0	0	0	0	26.4147	0	0	0	0	0	13.7881	0	0	0	12	responder
1230643B2	0	42.3343	35.7274	0.00483434	0	0	0	0	0	0	0	10.1328	0	0	0	0	0	11.8006	0	0	0	12	nonresponder
1230644B3	0	10.2601	0.637324	0.291123	0	0	0	0	0	0	0	36.7224	0.0377673	0.00472092	0	0	0	52.0465	0	0	0	13	nonresponder
1230648C5	0	56.3247	9.93095	0	0	0	0	0	0	0	0	17.4524	0	0	0	0	0	13.4945	0	0	2.79741	13	control
1230657A3	0	38.9703	3.33292	0	0	0	0	0	0	0	0	54.4666	0.205648	0	0	0	0	3.02445	0	0	0	13	responder
1230659A3	0	18.7901	19.3258	0.00347868	0	0	0	0	0	0	0	54.9458	0	0.0121754	0	0	0	6.92258	0	0	0	13	responder
1230660A4	0	33.6378	2.03999	0.014081	0	0	0	0	0.040483	0	0	54.4355	0	0	0	0.00880065	0	9.78984	0	0	0.0334425	18	responder
1230661B3	0	31.3154	8.88148	0	0	0	0	0	0	0	0	59.5582	0.0046508	0	0	0	0	0.240291	0	0	0	13	nonresponder
1230671A2	0	12.0646	1.31617	0	0	0	0	0	0	0	0	77.0688	0	0	0	0	0	9.55049	0	0	0	12	responder
1230677B4	0	0.0334248	0	0	0	0	0	0	0	0	0	98.7828	0	0	0	0	0	1.18379	0	0	0	18	nonresponder
1230681B4	0	32.2882	0.327166	0	0	0	0	0	0.0182682	0	0	37.488	0	0	0	0	0	29.8784	0	0	0	18	nonresponder
1230682A2	0	9.676	0.322271	0	0	0	0	0	0	0	0	88.5649	0	0	0	0	0	1.43686	0	0	0	12	responder
1230690A3	0	51.3456	14.9932	0.0575491	0	0	0	0	0.00507786	0	0	33.3243	0	0	0	0	0	0.274204	0	0	0	13	responder
1230694C5	0	76.3072	0.481088	0.0414731	0	0	0	0	0	0	0	22.3706	0	0	0	0	0	0.799602	0	0	0	13	control
1230698B4	0	63.8489	1.98714	0	0	0	0	0	0	0	0	33.6052	0	0	0	0	0	0.55877	0	0	0	18	nonresponder
1230700A2	0	53.1371	4.3491	1.67033	0	0	0	0	0	0	0	36.2303	0.0843418	0	0	0.0165017	0	4.51228	0	0	0	12	responder
1230701A2	0	62.2405	0	0.0686412	0	0	0	0	0	0	0	33.164	0	0	0	0	0	4.52689	0	0	0	12	responder
1230703C5	0	9.80849	0.247332	0	0	0	0	0	0	0	0	89.9442	0	0	0	0	0	0	0	0	0	13	control
1230723A4	0	62.6041	3.98311	0	0	0	0	0	0	0	0	33.3958	0	0	0	0	0	0.0170291	0	0	0	18	responder
1230727B4	0	69.7669	6.31804	0.00828487	0	0	0	0	0	0	0	9.2426	0.0115988	0	0	0.00828487	0	14.636	0	0	0.00828487	18	nonresponder
1230745C6	0.00311429	59.6278	7.39178	0.00778574	0	0	0	0	0	0	0	24.8801	0	0	0	0	0	8.06291	0	0	0.0264715	18	control
1230748B4	0	70.3628	2.7433	0	0	0	0	0	0	0	0	20.72	0.00299486	0.00598973	0	0	0	6.16493	0	0	0	18	nonresponder
1230749A3	0	42.6878	2.1748	0	0	0	0	0	0	0	0	54.7896	0.00326547	0	0	0	0	0.344507	0	0	0	13	responder
1230750A2	0	68.9411	7.73385	0	0	0	0	0	0.0181121	0	0	23.0402	0	0	0	0	0	0.251922	0.014819	0	0	12	responder
1230753B4	0	17.684	30.5189	0.129217	0	0	0	0	0.0136017	0	0	48.5174	0.0136017	0	0	0	0	3.08249	0	0	0.0408052	18	nonresponder
1230757B4	0	45.9567	11.2197	0.15571	0	0	0	0	0	0	0	41.311	0	0	0	0.00684439	0	1.35006	0	0	0	18	nonresponder
1230772A3	0	14.5696	56.7862	0.00352348	0	0	0	0	0.0281879	0	0	27.5166	0	0	0	0	0	1.0958	0	0	0	13	responder
1230775B4	0	13.3251	33.6373	0.00701508	0	0	0	0	0.0105226	0	0	52.9113	0	0	0	0	0	0.061382	0	0	0.0473518	18	nonresponder
1230776A4	0	22.021	0.366837	0	0	0	0	0	0	0	0	35.0645	0.00542123	0	0	0.0487911	0	42.2278	0	0	0.26564	18	responder
1230791A3	0	4.1411	0.0130531	0	0	0	0	0	0	0	0	83.2251	0.0424227	0.00489492	0	0	0	12.5734	0	0	0	13	responder
1230792A2	0	79.2063	0.00288621	0	0	0	0	0	0	0	0	4.44188	0	0	0	0	0	16.3489	0	0	0	12	responder
1230803A3	0	49.0674	0.00665568	0.159736	0	0	0	0	0	0	0	50.7196	0	0	0	0	0	0.0465898	0	0	0	13	responder
1230815C5	0	51.8111	9.18833	0	0	0	0	0	0	0	0	38.6241	0	0	0	0	0	0.376529	0	0	0	13	control
1230842A3	0	88.9012	0.545224	0	0	0	0	0	0	0	0	10.5034	0	0	0	0	0	0.0501355	0	0	0	13	responder
1230846A3	0	19.7029	15.5265	3.63789	0	0	0	0	0	0	0	56.6467	0.0115279	0	0	0	0	2.64978	0	0	1.82471	13	responder
1230852A2	0	17.7304	51.188	0.0391573	0	0	0	0	0	0	0	22.5186	0	0	0	0	0	7.21278	0	0	1.31099	12	responder
1230862B4	0	41.8278	0.908453	0.0077912	0	0	0	0	0	0	0	8.14803	0.00311648	0	0	0	0	49.1048	0	0	0	18	nonresponder
1230868C6	0	37.2707	3.18811	0.0178406	0	0	0	0	0	0	0	59.427	0	0	0	0	0	0.0963391	0	0	0	18	control
1230872B2	0	26.0025	16.1928	0	0	0	0	0	0.025849	0	0	57.7095	0	0	0	0	0	0.0694691	0	0	0	12	nonresponder
1230874C6	0	53.0439	0.00687699	0	0	0	0	0	0	0	0	46.7102	0	0	0	0	0	0.238975	0	0	0	18	control
1230883C6	0	40.9415	2.00744	0	0	0	0	0	0	0	0	56.6892	0	0	0	0	0	0.361857	0	0	0	18	control
1230886C6	0	62.4647	0.968831	0	0	0	0	0	0	0	0	33.8076	0	0	0	0	0	2.75886	0	0	0	18	control
1230887C6	0	17.4354	61.8731	0.035223	0	0	0	0	0.362014	0	0	19.3394	0.0058705	0	0	0	0	0.900143	0	0	0.0489208	18	control
1230889B4	0	43.9577	0.749638	0	0	0	0	0	0	0	0	55.0405	0	0	0	0	0	0.238521	0	0	0.0136298	18	nonresponder
1230919B4	0	15.2108	33.6221	0.0787446	0	0	0	0	0	0	0	49.5228	0.00374974	0	0	0	0	1.35741	0	0	0.204361	18	nonresponder
1230929A4	0	4.81436	1.23265	0	0	0	0	0	0	0	0	79.7295	0	0	0	0	0	13.1385	0	0	1.08503	18	responder
1230933A4	0	16.5835	9.38407	0	0	0	0	0	0.0473644	0	0	73.6003	0	0	0	0	0	0.384836	0	0	0	18	responder
1230937B4	0	13.9529	17.3667	0	0	0	0	0	0	0	0	66.2237	0	0	0	0	0	2.4568	0	0	0	18	nonresponder
1230940C6	0	80.7664	1.0152	0	0	0	0	0	0	0	0	12.5551	0	0	0	0	0	5.66336	0	0	0	18	control
1230948A3	0	18.0548	36.0903	4.55661	0	0	0	0	0	0	0	40.156	0	0	0	0	0	1.14236	0	0	0	13	responder
1230952B3	0	50.4111	24.3678	0.0403388	0	0	0	0	0	0	0	25.1373	0	0	0	0	0	0.0434418	0	0	0	13	nonresponder
1230962A2	0	65.5726	1.43662	0.202601	0	0	0	0	0	0	0	28.423	0	0	0	0	0	4.36512	0	0	0	12	responder
1230970C6	0	58.8048	12.932	0.0684147	0	0	0	0	0.00477312	0	0	24.3493	0.00477312	0	0	0.00318208	0	0.0938713	0	0	3.73894	18	control
1230972A4	0	3.12303	86.2512	0.0157332	0	0	0	0	0.0117999	0	0	10.2384	0.00589994	0	0	0	0	0.348096	0.00589994	0	0	18	responder
1230979C4	0	54.5337	3.69072	0	0	0	0	0	0	0	0	22.6908	0	0	0	0	0	19.0848	0	0	0	12	control
1230994C4	0	89.4502	5.9066	0.710687	0	0	0	0	0.00315861	0	0	2.76378	0	0	0	0	0	0.74859	0	0	0.416936	12	control
1230995C6	0	69.2342	8.74809	0	0	0	0	0	0	0	0	17.5146	0	0	0	0	0	4.50304	0	0	0	18	control
1230998C6	0	15.4492	57.5882	0.169675	0	0	0	0	0.02274	0	0	26.4274	0	0	0	0	0	0.225651	0	0	0.117198	18	control
1231021A4	0	55.1006	1.76856	0	0	0	0	0	0	0	0	42.2106	0	0	0	0	0	0.920213	0	0	0	18	responder
1231027A2	0	54.2324	0.0113141	0.0188569	0	0	0	0	0	0	0	45.1755	0	0	0	0	0	0.561935	0	0	0	12	responder
1231028B2	0	54.5134	0.0752622	0.0125437	0	0	0	0	0	0	0	15.1967	27.339	0	0	0	0	2.8631	0	0	0	12	nonresponder
1231030B4	0	10.7287	71.411	0.0122714	0	0	0	0	0	0	0	17.7024	0	0	0	0	0	0.145504	0	0	0	18	nonresponder
1231041B2	0	51.1989	32.1722	1.03174	0	0	0	0	0.00840181	0	0	6.89956	0	0	0	0	0	8.68915	0	0	0	12	nonresponder
1231048A4	0	3.6518	82.5943	0	0	0	0	0	0	0	0	9.01913	0.0607398	0	0	0	0	2.75255	0	0	1.92145	18	responder
1231052A3	0	35.5982	6.26439	0.040541	0	0	0	0	0	0	0	57.8779	0	0	0	0	0	0.205948	0	0	0.0129731	13	responder
1231062A4	0	48.504	0.34712	0	0	0	0	0	0	0	0	24.6895	0	0	0	0	0	26.4594	0	0	0	18	responder
1231084A4	0	64.9863	0.00778186	0	0	0	0	0	0	0	0	15.3054	0	0	0	0	0	19.7006	0	0	0	18	responder
1231085A4	0	52.6863	2.08941	0.0171647	0	0	0	0	0	0	0	29.4047	0.0405711	0	0	0.0124834	0	15.7494	0	0	0	18	responder
1231097A3	0	0.441327	0.0178314	0	0	0	0	0	0	0	0	41.7166	0	0	0	0	0	57.8183	0	0	0.0059438	13	responder
1231098B3	0	5.60527	1.71384	0	0	0	0	0	0	0	0	12.196	0.00743207	0	0	0	0	80.4774	0	0	0	13	nonresponder
1231099B3	0	8.06039	33.2585	0.257597	0	0	0	0	0	0	0	6.59718	0	0	0	0	0	51.8264	0	0	0	13	nonresponder
1231101C4	0	75.0542	0	0	0	0	0	0	0	0	0	10.7077	2.11085	0	0	0	0	12.1273	0	0	0	12	control
1231106C6	0	76.8738	0.609083	0	0	0	0	0	0	0	0	21.7818	0	0	0	0	0	0.735317	0	0	0	18	control
1231135A4	0	85.2052	0.0256271	0	0	0	0	0	0	0	0	10.6929	0	0	0	0	0	4.0763	0	0	0	18	responder
1231142B2	0	0.0892914	0.0414567	0	0	0	0	0	0	0	0	5.81191	0	0	0	0	0	94.0573	0	0	0	12	nonresponder
1231149B2	0	54.5141	0.27673	0	0	0	0	0	0	0	0	40.5327	0	0	0	0	0	2.14513	0	0	2.53143	12	nonresponder
1231176A4	0	33.5192	0.0674851	0.118902	0	0	0	0	0	0	0.00642715	65.8799	0	0	0	0	0	0.343852	0	0	0.0642715	18	responder
1231180A4	0	48.7036	1.54865	0	0	0	0	0	0	0	0	47.6848	0	0	0	0	0	2.06292	0	0	0	18	responder
1231183C4	0	71.9636	0.267639	0	0	0	0	0	0.0172166	0	0	22.3925	0	0	0	0	0	5.35904	0	0	0	12	control
1231189A4	0	45.1498	0.521364	0.0407581	0	0	0	0	0	0	0	38.0239	0	0	0	0.00509476	0	11.594	0	0	4.6651	18	responder
1231191C4	0	0.208602	1.08123	0	0	0	0	0	0	0	0	74.0919	0.00318476	0	0	0	0	24.615	0	0	0	12	control
1231192C4	0	68.7151	1.26156	0	0	0	0	0	0	0	0	29.3338	0	0	0	0	0	0.689536	0	0	0	12	control
1231223C4	0	67.849	0.0261972	0.0087324	0	0	0	0	0	0	0	26.7718	0	0	0	0	0	5.34423	0	0	0	12	control
1231229C4	0	50.948	25.0101	0.00843398	0	0	0	0	0	0	0	8.53013	0	0	0	0	0	15.5033	0	0	0	12	control
1231241B4	0	45.6577	16.4964	0.102136	0	0	0	0	0.00619003	0	0	37.5658	0	0	0	0	0	0.171773	0	0	0	18	nonresponder
1231247C5	0	80.6918	0.168477	0	0	0	0	0	0	0	0	18.8343	0	0	0	0	0	0.305365	0	0	0	13	control
1231253B3	0	5.48841	0.847139	0	0	0	0	0	0.0686869	0	0	24.1009	0.605099	0	0	0	0	24.7437	0	0	44.1461	13	nonresponder
1231255B3	0	29.8855	1.29252	0.00662833	0	0	0	0	0	0	0	67.5377	0	0	0	0	0	1.27761	0	0	0	13	nonresponder
1231263C5	0	36.7714	0	1.42158	0.00877516	0	0	0	0	0	0	61.7526	0.0052651	0	0	0	0	0.0403657	0	0	0	13	control
1231296C4	0	44.0479	29.5037	0.0078338	0	0	0	0	0	0	0	24.4273	0	0	0	0	0	1.98508	0.0282017	0	0	12	control
1231315A4	0	51.5559	2.91652	0.00984204	0	0	0	0	0	0	0	32.0243	0.0131227	0	0	0	0	0.232928	0	0	13.2474	18	responder
1231321C4	0	68.8817	7.63359	0.00912381	0	0	0	0	0	0	0	7.91795	0	0	0	0	0	15.4497	0	0	0.107965	12	control
1231326C4	0	76.8411	2.12053	0	0	0	0	0	0	0	0	6.07695	0	0	0	0	0	14.9614	0	0	0	12	control
1231328C4	0	54.6919	8.73659	0.446521	0	0	0	0	0	0	0	35.2838	0	0	0	0	0	0.841121	0	0	0	12	control
1231351C4	0	78.6855	0.0468244	0	0	0	0	0	0	0	0	21.2246	0	0	0	0	0	0.0430784	0	0	0	12	control
1231363C5	0	54.5702	2.83195	0.0182588	0	0	0	0	0	0	0	39.5925	0	0	0	0	0	2.98715	0	0	0	13	control
1231376A4	0	4.56998	41.4477	0.0845752	0	0	0	0	0.00874916	0	0	50.8108	0	0	0	0	0	3.05346	0	0	0.0247893	18	responder
1231377B4	0	8.1349	57.4624	0	0	0	0	0	0	0	0	32.7214	0	0	0	0	0	1.67493	0	0	0.00643583	18	nonresponder
1231381C4	0	70.3268	0.477624	0	0	0	0	0	0	0	0	23.0224	0.00654279	0	0	0	0	6.16658	0	0	0	12	control
1231389B4	0	12.1058	63.9106	0.0117304	0	0	0	0	0	0	0	22.2677	0	0	0	0	0	1.70426	0	0	0	18	nonresponder
1231404C4	0	36.153	0.00950245	0	0	0	0	0	0	0	0	57.5031	0	0	0	0.0152039	0	6.31913	0	0	0	12	control
1231410C4	0	29.8685	9.16269	0	0	0	0	0	0	0	0	50.6052	0	0	0	0	0	10.3635	0	0	0	12	control
1231425C5	0	64.8994	0.660112	0.616683	0	0	0	0	0	0	0	32.9465	0.00347427	0	0	0	0	0.87378	0	0	0	13	control
1231431C5	0	71.2005	11.2296	0	0	0	0	0	0	0	0	17.451	0	0	0	0	0	0.118849	0	0	0	13	control
1231432C5	0	27.4244	0.528355	0	0	0	0	0	0	0	0	68.6009	0.0203927	0	0	0	0	3.42597	0	0	0	13	control
1231450C5	0	37.6463	15.6038	0	0	0	0	0	0.89496	0.00543498	0	32.1135	0	0	0	0	0	13.669	0	0	0.0670314	13	control
1231451B4	0	25.58	12.0826	0.43071	0	0	0	0	0.176836	0	0	34.9751	0.0227611	0	0	0	0	26.732	0	0	0	18	nonresponder
1231455C5	0	40.5584	38.8224	0	0	0	0	0	0	0	0	17.4623	0	0	0	0	0	3.15682	0	0	0	13	control
1231458B4	0	31.1146	4.09436	0.0107793	0	0	0	0	0.0233553	0	0	58.4366	0	0	0	0	0	6.32029	0	0	0	18	nonresponder
1231466C6	0	73.9131	8.12105	0	0	0	0	0	0	0	0	17.0827	0	0	0	0	0	0.883092	0	0	0	18	control
1231473C6	0	32.4285	0.113559	0	0.00915801	0	0	0	0	0	0	64.7765	0	0	0	0	0	2.67231	0	0	0	18	control
1231503C5	0	19.9148	44.6432	0	0	0	0	0	0	0	0	31.7375	0	0	0	0	0	3.70454	0	0	0	13	control
1231511C5	0	58.6252	0.935318	0.0161571	0	0	0	0	0	0	0	38.6137	0	0.0861713	0	0	0	1.72343	0	0	0	13	control
1231518C5	0	74.3385	0.500057	0	0	0	0	0	0	0	0	22.3003	0	0	0	0	0	2.86117	0	0	0	13	control
1231519C5	0	0.333345	0	0	0	0	0	0	0	0	0	53.8309	0	0	0	0	0	45.8357	0	0	0	13	control
1231530C5	0	27.0328	11.3617	0	0	0	0	0	0	0	0	51.8676	0	0	0	0	0	9.73791	0	0	0	13	control
1231534C6	0	18.265	3.40736	0.0896236	0	0	0.00497909	0	0	0	0	69.7089	0.0149373	0	0	0	0	8.50926	0	0	0	18	control
1231565C5	0	7.2032	19.367	0.0927378	0	0	0	0	0	0	0	63.8441	0	0	0	0	0	9.49298	0	0	0	13	control
1231575C6	0	75.3528	0.660289	0	0	0	0	0	0	0	0	18.6727	0	0	0	0	0	3.81796	0	0	1.4963	18	control
1231577C6	0	38.7955	6.26115	0.00981627	0	0	0	0	0	0	0	49.6965	0	0	0	0	0	5.23698	0	0	0	18	control
1231578C6	0	2.44651	3.27366	0.0036762	0	0	0	0	0	0	0	91.3628	1.15065	0	0	0	0	1.76274	0	0	0	18	control
1231587C5	0	37.9663	0.0850371	0	0	0	0	0	0	0	0	60.6115	0	0	0	0	0	1.32803	0	0	0.0090465	13	control
1231590C6	0	84.0451	0.200485	0	0	0	0	0	0	0	0	15.5057	0	0	0	0	0	0.248663	0	0	0	18	control
1231596C6	0	40.3856	6.46125	0	0	0	0	0	0.0578563	0	0	51.9699	0	0	0	0	0	1.11233	0	0	0.0130643	18	control
1231620C6	0	25.9751	7.76666	0.00647221	0	0	0	0	0	0	0	65.7728	0	0	0	0	0	0.478944	0	0	0	18	control
1231628C6	0	65.5812	3.70762	0	0	0	0	0	0.0986819	0	0	30.565	0	0	0	0	0	0.0475788	0	0	0	18	control
1231632C6	0	25.2603	9.12441	0	0	0	0	0	0.0783211	0	0	56.4659	0.0409406	0	0	0	0	8.24329	0	0	0.786771	18	control
1231634C6	0	83.53	1.00092	0	0	0	0	0	0	0	0	13.8432	0	0	0	0	0	1.6259	0	0	0	18	control
1231641C6	0	62.6749	1.46064	0	0	0	0	0	0	0	0	35.2726	0	0	0	0	0	0.591883	0	0	0	18	control
1231657C6	0	35.1442	7.05562	0	0	0	0	0	0	0	0	56.0049	0	0	0	0	0	1.52757	0	0	0.267702	18	control
1231669C6	0	74.7071	0.333401	0	0	0	0	0	0	0	0	24.8762	0	0	0	0	0	0.0833504	0	0	0	18	control
1231671C6	0	43.7197	8.50522	0	0	0	0	0	0	0	0	42.9222	0.0139601	0	0	0	0	4.83893	0	0	0	18	control

## Sheet: figS5c_class_relative_abundance
Sample	Acidimicrobiia	Actinobacteria	Alphaproteobacteria	Anaerolineae	Bacilli	Bacteroidia	Brachyspirae	Campylobacteria	Chlamydiae	Chloroflexia	Clostridia	Coriobacteriia	Cyanobacteriia	Deinococci	Desulfovibrionia	Elusimicrobia	Fusobacteriia	Gammaproteobacteria	Halobacteria	Lentisphaeria	Methanobacteria	Myxococcia	Negativicutes	Nitrososphaeria	Planctomycetes	Polyangia	Saccharimonadia	Spirochaetia	Symbiobacteriia	Synergistia	Verrucomicrobiae	Vicinamibacteria	Timepoint	group
1220006A1	0	9.52175	0	0	12.901	23.5503	0	1.05447	0	0	0.00498173	1.36998	0	0	0	0	0	16.0179	0	0	0	0	35.5795	0	0	0	0	0	0	0	0	0	9	responder
1220007B1	0	89.9777	0	0	3.31282	2.59615	0	0	0	0	0.227816	3.85705	0	0	0	0	0	0.00791027	0	0	0	0	0.0205667	0	0	0	0	0	0	0	0	0	9	nonresponder
1220010A1	0	41.8055	0	0	13.5497	27.2126	0	0.00353594	0	0	1.83162	3.44047	0	0	0	0	0	2.74743	0	0	0	0	9.40914	0	0	0	0	0	0	0	0	0	9	responder
1220012A1	0	30.5524	0	0	38.1851	1.96577	0	0	0	0	8.70361	12.0963	0	0	0	0	0	7.44958	0	0	0	0	1.04728	0	0	0	0	0	0	0	0	0	9	responder
1220014A1	0	63.0581	0	0	4.20541	0.11507	0	0.0138083	0	0	0.234742	2.17251	0	0	0	0	0.00460278	0.676609	0	0	0	0	29.5192	0	0	0	0	0	0	0	0	0	9	responder
1220017A1	0	21.6818	0	0	14.0172	2.36008	0	0.0567328	0	0	30.2627	6.65759	0	0	0	0	0	8.67869	0	0	0	0	16.2752	0	0	0	0.00992823	0	0	0	0	0	9	responder
1220018C3	0	80.4324	0	0	6.45191	0.232094	0	0.274152	0	0	0.0311536	0.693168	0	0	0	0	0	2.35521	0	0	0	0	9.52055	0	0	0	0	0	0	0	0.00934609	0	9	control
1220025A1	0	71.6251	0.00283877	0	4.07222	0.141939	0	0	0	0	0.0141939	0	0	0	0	0	0	23.911	0	0	0	0	0.232779	0	0	0	0	0	0	0	0	0	9	responder
1220038A1	0	73.2038	0	0	4.92165	0.420829	0	0.0119748	0	0	10.7123	8.57739	0	0	0	0	0	1.07431	0	0	0	0	1.0726	0	0	0	0	0	0	0	0.00513207	0	9	responder
1220039B1	0	20.3826	0.00320456	0	70.8705	0.977392	0	5.77623	0	0	0.00801141	0.264376	0	0	0	0	0	0.0304434	0	0	0	0	1.6872	0	0	0	0	0	0	0	0	0	9	nonresponder
1220040B1	0	71.3806	0	0	4.46964	2.61221	0	0.422426	0	0	0.911632	16.4591	0	0	0.200342	0	0	3.42755	0	0	0	0	0.0962882	0	0	0	0	0	0	0	0.0201895	0	9	nonresponder
1220046B1	0	52.7154	0	0	7.66343	24.5533	0	0.216065	0	0	0.369303	5.23001	0	0	0	0	0	3.14751	0	0	0	0	6.105	0	0	0	0	0	0	0	0	0	9	nonresponder
1220049A1	0	21.6509	0	0	4.18899	40.6662	0	0.0677344	0	0	1.84237	0.0918177	0	0	0	0	0.0105365	31.4047	0	0	0	0	0.0767656	0	0	0	0	0	0	0	0	0	9	responder
1220050A1	0	43.3814	0	0	28.9753	0	0	0.0993527	0	0	4.18368	5.1772	0	0	0	0	0	0.178524	0	0	0	0	18.0046	0	0	0	0	0	0	0	0	0	9	responder
1220051B1	0	72.4596	0	0	11.9896	4.74866	0	0.021876	0	0	1.89228	7.37691	0	0	0	0	0	0.932856	0	0	0	0	0.578152	0	0	0	0	0	0	0	0	0	9	nonresponder
1220055A1	0	60.3764	0	0	0.44367	0	0	0	0	0	0.00893296	0	0	0	0	0	0	38.5814	0	0	0	0	0.589575	0	0	0	0	0	0	0	0	0	9	responder
1220063B1	0	69.5025	0	0	1.3589	15.8534	0	0.0207466	0	0	0.121516	3.32983	0	0	0	0	0	8.11636	0	0	0	0	1.69677	0	0	0	0	0	0	0	0	0	9	nonresponder
1220064A1	0	39.5189	0	0	45.979	0.0334806	0	2.56964	0	0	1.68742	0.137271	0	0	0	0	0	7.67711	0	0	0	0	2.39721	0	0	0	0	0	0	0	0	0	9	responder
1220072A1	0	8.10351	0	0	4.73279	39.0298	0	0.00612858	0	0	4.80634	0.032175	0	0	0	0	0	11.7163	0	0	0	0	31.5729	0	0	0	0	0	0	0	0	0	9	responder
1220083B1	0	58.446	0	0	18.5603	0.117587	0	0	0	0	0	6.99824	0	0	0	0	0	6.23025	0	0	0	0	9.64761	0	0	0	0	0	0	0	0	0	9	nonresponder
1220085B1	0	10.1083	0	0	70.4518	0.217965	0	2.89746	0	0	0.101608	0.245825	0	0	0	0	0	10.8179	0	0	0	0	5.15905	0	0	0	0	0	0	0	0	0	9	nonresponder
1220089C3	0	60.5111	0	0	3.04098	10.4915	0	0.0187908	0	0	1.60505	11.4843	0	0	0	0	0.391475	6.98235	0	0	0.0031318	0	0.483863	0	0	0	0	0	0	0	4.98739	0	9	control
1220093B1	0	18.7087	0	0	0.342151	6.19575	0	0.00296235	0	0	1.12125	0.291791	0	0	0	0	0.0414729	71.7436	0	0	0	0	1.55227	0	0	0	0	0	0	0	0	0	9	nonresponder
1220095C3	0	69.8824	0	0	21.4499	0.0785023	0	0	0	0	2.71686	5.8177	0	0	0	0	0	0.023892	0	0	0	0	0.0307183	0	0	0	0	0	0	0	0	0	9	control
1220098C3	0	74.1754	0	0	21.419	0.146211	0	0.549495	0	0	0.0417745	2.80371	0	0	0	0	0.0739086	0.245827	0	0	0	0	0.538248	0	0	0	0	0	0	0	0.00642684	0	9	control
1220102B1	0	30.3548	0	0	9.47895	2.4367	0	0	0	0	0.264758	0.147772	0	0	0	0	0	52.2097	0	0	0	0	5.10737	0	0	0	0	0	0	0	0	0	9	nonresponder
1220104A1	0	41.4559	0	0	45.8193	0.0921278	0	0.0492407	0	0	4.91772	0	0	0	0	0	0	2.69236	0	0	0	0	4.97331	0	0	0	0	0	0	0	0	0	9	responder
1220108B1	0	20.0688	0	0	6.69275	21.2463	0.0226809	0.00378015	0	0	36.3934	1.76911	0	0	0	0	0	12.5539	0	0	0	0	1.24934	0	0	0	0	0	0	0	0	0	9	nonresponder
1220118C3	0	79.4435	0	0	19.2118	0.0547345	0	0	0	0	0.0961553	0	0	0	0	0	0	0.245566	0	0	0	0	0.948239	0	0	0	0	0	0	0	0	0	9	control
1220121C3	0	66.3615	0.00304201	0	5.04822	0.530831	0	0	0	0	0.250966	0	0	0	0	0	0	26.9051	0	0	0	0	0.900435	0	0	0	0	0	0	0	0	0	9	control
1220122C3	0	93.7285	0	0	3.36649	0	0	0	0	0	0	0.045861	0	0	0	0	0	2.85198	0	0	0	0	0.00716579	0	0	0	0	0	0	0	0	0	9	control
1220123B1	0	70.6365	0	0	22.3883	0	0	0.0249888	0	0	1.95412	0.00666367	0	0	0	0	0	1.36938	0	0	0	0	3.62004	0	0	0	0	0	0	0	0	0	9	nonresponder
1220124C3	0	82.5927	0	0	8.91633	0.0523743	0	0.0031742	0	0	0.274568	6.69915	0	0	0	0	0	1.33475	0	0	0	0	0.126968	0	0	0	0	0	0	0	0	0	9	control
1220127C3	0	11.8338	0	0	20.2756	0	0	0.00453865	0	0	0	0	0	0	0	0	0	67.886	0	0	0	0	0	0	0	0	0	0	0	0	0	0	9	control
1220140B1	0	15.6841	0	0	1.30015	23.238	0	0.855079	0	0	0.682844	0.0487745	0	0	0	0	0	33.9456	0	0	0	0	24.2455	0	0	0	0	0	0	0	0	0	9	nonresponder
1220143A1	0	4.89889	0.0127783	0	12.6553	0	0	0	0	0	0	0	0	0	0	0	0	82.433	0	0	0	0	0	0	0	0	0	0	0	0	0	0	9	responder
1220150B1	0	69.3802	0	0	6.20765	0.0337985	0	0	0	0	0.550432	2.27898	0	0	0	0	0	21.4363	0	0	0	0	0.101395	0	0	0	0.0112662	0	0	0	0	0	9	nonresponder
1220152C3	0	89.7502	0	0	6.11113	0.0309895	0	0	0	0	1.09083	2.39859	0	0	0	0	0	0.576405	0	0	0	0	0.0418358	0	0	0	0	0	0	0	0	0	9	control
1220153C3	0	70.2033	0	0	5.30681	0.170655	0	0	0	0	18.0619	2.8314	0	0	0	0	0	3.40575	0	0	0	0	0.020185	0	0	0	0	0	0	0	0	0	9	control
1220155B1	0	0.844549	0	0	17.4088	0.0150543	0	0.103875	0	0	0.0406467	0.0150543	0	0	0	0	0	81.4982	0	0	0	0	0.0737663	0	0	0	0	0	0	0	0	0	9	nonresponder
1220157B1	0	50.7292	0	0	16.9228	11.4769	0	2.28181	0	0	0.193041	0.417754	0	0	0.00452441	0	0	17.5909	0	0	0	0	0.377034	0	0	0	0.00603255	0	0	0	0	0	9	nonresponder
1220159B1	0	63.0159	0	0	16.3022	2.92035	0	0	0	0	2.15121	0	0	0	0.00892618	0	0	15.1879	0	0	0	0	0.35556	0	0	0	0	0	0	0	0.0580202	0	9	nonresponder
1220167A1	0	30.2046	0	0	1.23913	5.85127	0	0	0	0	10.5137	2.41536	0	0	0.01887	0	0	36.048	0	0	0	0	13.7091	0	0	0	0	0	0	0	0	0	9	responder
1220171B1	0	58.867	0	0	3.2466	0.0380203	0	0.057857	0	0	28.5797	0.998446	0	0	0	0	0	7.90657	0	0	0	0	0.305815	0	0	0	0	0	0	0	0	0	9	nonresponder
1220174A1	0	86.5719	0	0	0.181792	0	0	0	0	0	0	0	0	0	0	0	0	12.4744	0	0	0	0	0.771894	0	0	0	0	0	0	0	0	0	9	responder
1220176B1	0	80.6446	0	0	6.71862	0.220096	0	0	0	0	0.282048	5.32631	0	0	0	0	0	5.3312	0	0	0	0	0.423888	0	0	0	0	0	0	0	1.0532	0	9	nonresponder
1220177B1	0	80.5784	0	0	4.15933	0.2803	0	0	0	0	0.208667	14.2517	0	0	0	0	0	0.211782	0	0	0	0	0.309887	0	0	0	0	0	0	0	0	0	9	nonresponder
1220178C3	0	16.0387	0	0	7.06368	1.31417	0	0	0	0	0.170413	0.439081	0	0	0	0	0	74.7083	0	0	0	0	0.259457	0	0	0	0	0.006141	0	0	0	0	9	control
1220186B1	0	65.8632	0	0	24.9318	0	0	0	0	0	0.844556	7.98506	0	0	0	0	0	0.133808	0	0	0	0	0.24155	0	0	0	0	0	0	0	0	0	9	nonresponder
1220195A1	0	21.3554	0	0	2.67722	0.757178	0	0	0	0	7.96268	1.47658	0	0	0	0	0	55.3446	0	0	0	0	10.4264	0	0	0	0	0	0	0	0	0	9	responder
1220202B1	0	49.3563	0	0	5.70732	14.7954	0	0	0	0	18.7458	10.8704	0	0	0	0	0	0.0373809	0	0	0	0	0.487447	0	0	0	0	0	0	0	0	0	9	nonresponder
1220208A1	0	61.9443	0.037783	0	2.75651	6.42146	0	1.89079	0	0	12.7049	0.372901	0	0	0	0	0	6.99642	0	0	0	0	6.87486	0	0	0	0	0	0	0	0	0	9	responder
1220209B1	0	34.6397	0	0	5.97473	23.1637	0	0.0250058	0	0	9.38552	12.2662	0	0	0	0	0.0166706	11.6661	0	0	0.00333411	0	2.859	0	0	0	0	0	0	0	0	0	9	nonresponder
1220211B1	0	67.1144	0	0	3.94002	2.41829	0	0	0	0	1.43758	11.5693	0	0	0	0	0	0.822699	0	0	0	0	12.6977	0	0	0	0	0	0	0	0	0	9	nonresponder
1220213A1	0	70.2415	0	0	7.28027	4.89471	0	0.0796813	0	0	7.0152	8.86576	0	0	0	0	0	1.06025	0	0	0	0	0.562647	0	0	0	0	0	0	0	0	0	9	responder
1220219A1	0	0.362085	0.218221	0	11.7677	0.0420277	0	0.00484935	0	0	0.0064658	0	0	0	0	0	0	87.3933	0	0	0	0	0.0242467	0	0.0161645	0.119617	0.0032329	0	0	0	0.0420277	0	9	responder
1220220A1	0	57.5223	0	0	5.9709	5.47621	0	0.00962427	0	0	11.5318	15.9763	0	0	0	0	0	0.927779	0	0	0	0	2.58508	0	0	0	0	0	0	0	0	0	9	responder
1220231A1	0	5.20332	0	0	54.8681	3.43791	0	0.178545	0	0	5.63876	1.87473	0	0	0	0	0.745154	23.8212	0	0	0	0	4.22679	0	0	0	0	0	0	0	0.00546568	0	9	responder
1220237B1	0	49.392	0	0	4.61408	6.2229	0	0	0	0	23.0845	15.5661	0	0	0	0	0	0.100883	0	0	0	0	1.01945	0	0	0	0	0	0	0	0	0	9	nonresponder
1220240A1	0	49.7733	0	0	6.5638	1.09452	0	0.126227	0	0	0.230862	2.297	0	0	0	0	0	34.4616	0	0	0	0	5.45267	0	0	0	0	0	0	0	0	0	9	responder
1220252A1	0	29.2051	0	0	9.85628	0	0	0.241432	0	0	0.652518	0	0	0	0	0	0	53.5424	0	0	0	0	6.50234	0	0	0	0	0	0	0	0	0	9	responder
1220256A1	0	36.3352	0	0	32.1603	0	0	0	0	0	0.315869	0	0	0	0	0	0	30.3337	0	0	0	0	0.854906	0	0	0	0	0	0	0	0	0	9	responder
1220264A1	0	58.235	0	0	1.11064	3.68052	0	0	0	0	3.06927	9.47532	0	0	0.038913	0	0	0.598288	0	0	0	0	4.95006	0	0	0	0	0	0	0	18.842	0	9	responder
1220272A1	0	25.595	0	0	8.60321	0	0	0	0	0	0	0	0	0	0	0	0	65.8018	0	0	0	0	0	0	0	0	0	0	0	0	0	0	9	responder
1220282C3	0	53.8979	0	0	8.69013	0.121371	0	0	0	0	23.122	13.8773	0	0	0	0	0	0	0	0	0	0	0.291289	0	0	0	0	0	0	0	0	0	9	control
1220284C3	0	95.231	0	0	0.839538	0.00698451	0	0	0	0	0	0	0	0	0	0	0	3.90294	0.0195566	0	0	0	0	0	0	0	0	0	0	0	0	0	9	control
1220287A1	0	33.4102	0	0	2.607	5.48877	0	0.0425233	0	0	0.616587	3.25467	0	0	0	0	0	6.82335	0	0	0	0	47.7569	0	0	0	0	0	0	0	0	0	9	responder
1220291B1	0	67.3111	0	0	7.41789	0.941827	0	0	0	0	7.43708	16.2685	0	0	0	0	0	0.228661	0	0	0	0	0.39496	0	0	0	0	0	0	0	0	0	9	nonresponder
1220314A1	0	19.7445	0	0	3.7897	43.4612	0	5.04664	0	0	0.0424749	0.171473	0	0	0	0	0	15.7503	0	0	0	0	11.9936	0	0	0	0	0	0	0	0	0	9	responder
1220315B1	0	62.9352	0	0	14.5188	4.9832	0	0.0446843	0	0	9.34082	7.46765	0	0	0	0	0	0.559448	0	0	0	0	0.150139	0	0	0	0	0	0	0	0	0	9	nonresponder
1220316C3	0	78.0841	0	0	12.5843	0.1882	0	0	0	0	0.139582	0.274458	0	0	0	0	0	3.90044	0	0	0	0	4.82889	0	0	0	0	0	0	0	0	0	9	control
1220321B1	0	81.9003	0	0	4.51255	0.289864	0	2.35241	0	0	0.171879	0.080113	0	0	0	0	0.0276754	9.83934	0	0	0	0	0.825893	0	0	0	0	0	0	0	0	0	9	nonresponder
1220323A1	0	33.1368	0	0	59.7056	0.363853	0	0	0	0	0.130614	0.386244	0	0	0	0	0	2.25216	0	0	0	0	4.02478	0	0	0	0	0	0	0	0	0	9	responder
1220326C3	0	90.4162	0	0	9.07786	0	0	0	0	0	0.0227408	0	0	0	0	0	0	0.483243	0	0	0	0	0	0	0	0	0	0	0	0	0	0	9	control
1220328C3	0	19.2724	0	0	49.9046	1.30502	0	0.00734187	0	0	14.6911	14.6489	0	0	0	0	0	0.0330384	0	0	0	0	0.13766	0	0	0	0	0	0	0	0	0	9	control
1220329C3	0	43.7007	0	0	5.42708	0.0718487	0	0	0	0	43.2278	0	0	0	0.158735	0	0	6.82061	0	0	0	0	0.571448	0	0	0	0.0217217	0	0	0	0	0	9	control
1220332B1	0	50.5815	0	0	3.98534	0.252808	0	0	0	0	38.8006	4.58305	0	0	0	0	0.0126404	0.695222	0	0	0	0	1.0636	0	0	0	0	0	0	0	0.0252808	0	9	nonresponder
1220333C3	0	85.5789	0	0	9.35241	0.0414741	0	0.0103685	0	0	0.0118497	2.38476	0	0	0	0	0	0.460659	0	0	0	0	2.15962	0	0	0	0	0	0	0	0	0	9	control
1220336C3	0	78.4566	0	0	7.14951	0.695646	0	0	0	0	3.48322	9.58261	0	0	0	0	0	0.0765544	0	0	0	0	0.555851	0	0	0	0	0	0	0	0	0	9	control
1220343B1	0	26.3359	0	0	60.2846	0	0	0	0	0	3.39029	0.66953	0	0	0	0	0	9.31184	0	0	0	0	0.0078954	0	0	0	0	0	0	0	0	0	9	nonresponder
1220344C3	0	57.052	0	0	4.671	0.26498	0	0.272717	0	0	6.79277	4.16618	0	0	0	0	0	0.754323	0	0	0	0	26.0261	0	0	0	0	0	0	0	0	0	9	control
1220345C3	0	86.2696	0	0	10.4387	0.0258119	0	0.185239	0	0	0.136651	2.25779	0	0	0	0	0	0.406918	0	0	0	0	0.279376	0	0	0	0	0	0	0	0	0	9	control
1220349C3	0	65.0767	0	0	21.5818	0.140289	0	0	0	0	1.71328	6.86716	0	0	0	0	0	3.84568	0	0	0	0	0.775099	0	0	0	0	0	0	0	0	0	9	control
1220351C3	0	81.7253	0	0	5.59636	0.0273141	0	1.08042	0	0	0.0060698	8.85281	0	0	0	0	0	2.66009	0	0	0	0	0.0515933	0	0	0	0	0	0	0	0	0	9	control
1220353C3	0	39.6308	0	0	25.2533	0	0	0	0	0	0.00633232	0.0379939	0	0	0	0	0	35.0605	0	0	0	0	0.0110816	0	0	0	0	0	0	0	0	0	9	control
1220363C3	0	36.7218	0	0	40.4153	0	0	0	0	0	0.129047	0	0	0	0	0	0	22.4934	0	0	0	0	0.240497	0	0	0	0	0	0	0	0	0	9	control
1220364C3	0	76.512	0	0	3.40278	0.132908	0	0	0	0	1.33869	6.09778	0	0	0	0	0	11.4093	0	0	0	0	1.1065	0	0	0	0	0	0	0	0	0	9	control
1220369C3	0	82.7205	0	0	5.59257	0.0363378	0	0	0	0	0.932671	9.57242	0	0	0	0	0.126317	0.956896	0	0	0	0.00346075	0.0588327	0	0	0	0	0	0	0	0	0	9	control
1230038A2	0	28.7519	0	0	24.5441	32.4256	0	3.96475	0	0	5.63795	0.239737	0	0	0	0	0.117388	1.65666	0	0	0	0	2.65033	0	0	0	0	0	0	0	0.0115735	0	12	responder
1230041B2	0	58.5899	0	0	0.96066	7.01437	0	0	0	0	4.17723	25.9257	0	0	0	0	0	1.85751	0	0	0	0	1.47462	0	0	0	0	0	0	0	0	0	12	nonresponder
1230064A2	0	77.7452	0	0	17.9585	0.00326222	0	0	0	0	0.045671	0.0212044	0	0	0	0	0	0	0	0	0	0	4.2262	0	0	0	0	0	0	0	0	0	12	responder
1230065A2	0	50.813	0	0	3.58321	3.96193	0	0	0	0	12.5584	21.7506	0	0	0	0	0	0.365667	0	0	0	0	6.96725	0	0	0	0	0	0	0	0	0	12	responder
1230066A2	0	54.8787	0	0	5.53286	0.462946	0	0	0	0	6.83548	6.22446	0	0	0	0	0	3.33996	0	0	0	0	22.7256	0	0	0	0	0	0	0	0	0	12	responder
1230085A3	0	42.2779	0	0	39.6398	3.05852	0	0.0108266	0	0	4.45335	2.55688	0	0	0	0	0.0198488	0.853498	0	0	0	0	6.88753	0	0	0	0	0	0	0	0.241794	0	13	responder
1230087A2	0	45.2949	0	0	10.8756	2.11136	0	0	0	0	5.9999	8.08384	0	0	0	0	0	0.0342753	0	0	0	0	27.6002	0	0	0	0	0	0	0	0	0	12	responder
1230088A2	0	11.252	0	0	4.51284	18.15	0	0	0	0	38.8576	9.07251	0	0	0.0284352	0	0.0083633	17.7419	0	0	0	0	0.376349	0	0	0	0	0	0	0	0	0	12	responder
1230094B3	0	39.3272	0	0	11.2181	15.5022	0	0	0	0	11.1584	14.7694	0	0.0068164	0.0034082	0	0.0221533	2.63965	0.0051123	0	0	0	4.60277	0	0	0	0	0	0	0	0.744692	0	13	nonresponder
1230110C4	0	80.6264	0	0	13.5531	1.04718	0	0	0	0	0.0846864	2.27839	0	0	0	0	0	0.197059	0	0	0	0	2.21325	0	0	0	0	0	0	0	0	0	12	control
1230114A3	0	35.1088	0	0	26.5816	0.0953225	0	27.4245	0	0	0.0785993	1.45325	0	0	0	0	0	1.74591	0	0	0	0	7.51208	0	0	0	0	0	0	0	0	0	13	responder
1230119A3	0	27.6013	0	0	38.2775	13.1487	0	1.29635	0	0	5.17202	1.54454	0	0	0	0	0.127916	5.53095	0	0	0	0	7.30078	0	0	0	0	0	0	0	0	0	13	responder
1230120A3	0	85.4195	0	0	1.53359	2.08945	0	0	0	0	0.128275	0.125424	0	0	0	0	0	10.6995	0	0	0	0	0.00427582	0	0	0	0	0	0	0	0	0	13	responder
1230140A2	0	86.9268	0	0	3.5862	0	0	0	0	0	0.517959	0.059276	0	0	0	0	0	8.88999	0	0	0	0	0.0197587	0	0	0	0	0	0	0	0	0	12	responder
1230141B2	0	63.2636	0	0	0.326732	0.125666	0	0	0	0	0.0402131	24.4177	0	0	0	0	0	11.4591	0	0	0	0	0.366945	0	0	0	0	0	0	0	0	0	12	nonresponder
1230146A4	0	27.4313	0	0	15.6277	11.7451	0	0.0389498	0	0	19.8821	2.09267	0	0	0	0	2.42551	0.375334	0	0	0	0	20.3814	0	0	0	0	0	0	0	0	0	18	responder
1230147B2	0	12.1817	0	0	14.216	43.563	0	0.0969503	0	0	21.9346	6.3494	0	0	0	0	0	0.620822	0	0	0	0	1.03754	0	0	0	0	0	0	0	0	0	12	nonresponder
1230148A2	0	2.0397	0	0	21.285	1.50688	0	0	0	0	14.5653	4.72023	0	0	0	0	0	32.7047	0	0	0	0	23.1782	0	0	0	0	0	0	0	0	0	12	responder
1230159A3	0	68.7651	0	0	25.834	0.0140833	0	0.0246457	0	0	0.00352082	0.0334478	0	0	0	0	0	5.17032	0	0	0	0	0.154916	0	0	0	0	0	0	0	0	0	13	responder
1230161A2	0	72.2322	0	0	22.0171	0.0841497	0	0.00635092	0	0	3.5073	2.045	0	0	0	0	0	0.0476319	0	0	0	0	0.0539828	0	0	0	0.00635092	0	0	0	0	0	12	responder
1230162A2	0	67.8243	0	0	3.50118	1.64706	0	0.0486275	0	0	5.16078	17.0431	0	0	0	0	0.08	3.01961	0	0	0	0	1.67529	0	0	0	0	0	0	0	0	0	12	responder
1230163A3	0	54.3349	0	0	35.1777	6.08648	0	0.260169	0	0	0.575302	2.85636	0	0	0	0	0	0.0513008	0	0	0	0	0.65775	0	0	0	0	0	0	0	0	0	13	responder
1230164B4	0	48.2048	0	0	0.647692	1.78417	0	0	0	0	40.527	8.53264	0	0	0	0	0	0.0965503	0	0	0	0	0.207181	0	0	0	0	0	0	0	0	0	18	nonresponder
1230182B2	0	89.7741	0	0	1.2568	0.0998882	0	0.00298174	0	0	1.42974	6.50317	0	0	0	0	0	0.644055	0	0	0	0	0.289228	0	0	0	0	0	0	0	0	0	12	nonresponder
1230183A2	0	32.0294	0	0	19.222	0.0366448	0	0.00549672	0	0	39.6625	2.58712	0	0	0	0	0	1.28257	0	0	0	0	5.08263	0	0	0	0	0	0	0	0.091612	0	12	responder
1230185A2	0	27.4485	0	0.00449068	11.9557	1.16758	0	0	0	0	12.9706	0.607739	0	0	0	0	0	11.2402	0	0	0	0	34.6052	0	0	0	0	0	0	0	0	0	12	responder
1230189A4	0	11.2202	0	0	16.8669	0.0795532	0	22.1285	0	0	0.147969	0.820989	0	0	0	0	0	43.9134	0	0	0	0	4.82252	0	0	0	0	0	0	0	0	0	18	responder
1230194A4	0	44.3037	0	0	4.55507	0.703285	0	0	0	0	22.8096	16.6151	0	0	0	0	0	5.40325	0	0	0	0	5.60186	0	0	0	0.00813988	0	0	0	0	0	18	responder
1230195A4	0	59.1507	0	0	0.955641	0.476083	0	0	0	0	15.5596	15.1478	0	0	0	0	0	7.07869	0	0	0	0	1.63154	0	0	0	0	0	0	0	0	0	18	responder
1230204B2	0	68.2328	0	0	22.659	0.331772	0	0.107135	0	0	6.16371	0.202174	0	0	0	0	0	0.254013	0	0	0	0	2.04939	0	0	0	0	0	0	0	0	0	12	nonresponder
1230212B3	0	73.2883	0	0	2.11818	14.0384	0	0	0	0	2.38062	7.13875	0	0	0	0	0	0.770246	0	0	0	0	0.265549	0	0	0	0	0	0	0	0	0	13	nonresponder
1230213A3	0	44.1181	0	0	28.1972	1.42177	0	0	0	0	2.66671	1.28464	0	0	0	0	0	19.34	0	0	0.0126299	0	2.91751	0	0.0216513	0	0.0126299	0	0	0	0.00721709	0	13	responder
1230222B3	0	3.13959	0	0	22.1998	61.9481	0	0.122208	0	0	1.59162	1.3923	0	0	0	0	0.180403	1.25991	0	0	0	0	8.16615	0	0	0	0	0	0	0	0	0	13	nonresponder
1230231B2	0	2.4332	0	0	1.96237	0.0329256	0	0	0	0	4.81702	0.630525	0	0	0	0	0	51.1812	0	0	0	0	38.9428	0	0	0	0	0	0	0	0	0	12	nonresponder
1230232A3	0	17.0292	0	0	12.8498	1.31797	0	0	0	0	20.9105	10.2213	0	0	0	0	0	14.0261	0	0	0	0	23.6452	0	0	0	0	0	0	0	0	0	13	responder
1230235A2	0	21.4966	0	0	23.6362	9.31704	0	0.526003	0	0	0.157801	0.0186646	0	0	0	0	0	12.8769	0	0	0	0	31.9708	0	0	0	0	0	0	0	0	0	12	responder
1230237A3	0	28.0531	0	0	29.9568	4.36715	0	0.00344548	0	0	18.6142	5.76774	0	0	0	0	0	12.1023	0	0	0	0	1.1284	0	0	0	0.00689097	0	0	0	0	0	13	responder
1230238A3	0	36.4098	0	0	1.98445	36.8606	0	0.0408386	0	0	3.016	3.59682	0	0	0	0	0.27377	8.96331	0	0	0	0	8.14048	0	0	0	0	0	0	0	0.713918	0	13	responder
1230239A4	0	29.5306	0	0	19.1136	10.5741	0	0.0750305	0	0	26.0129	3.11115	0	0	0.0104694	0	0.0157041	10.0314	0	0	0	0	1.50236	0	0	0	0.00523469	0	0	0	0.017449	0	18	responder
1230240A4	0	33.4025	0	0	7.98918	1.6639	0	0.0107547	0	0	0.582289	0.019973	0	0	0	0	0	54.0407	0	0	0	0	2.29074	0	0	0	0	0	0	0	0	0	18	responder
1230243C5	0	23.1109	0	0	6.55379	5.22435	0	0.00333611	0	0	2.71393	1.22602	0	0	0.00667223	0	0	26.382	0	0	0	0	34.7756	0	0	0	0	0	0	0	0.00333611	0	13	control
1230246B2	0	66.9154	0	0	25.5867	4.22884	0	0.0763022	0	0	0.103432	1.12927	0	0	0	0	0	1.68882	0	0	0	0	0.172952	0	0	0	0.0983451	0	0	0	0	0	12	nonresponder
1230250C4	0	71.2218	0	0	20.0657	0.0448155	0	0	0	0	3.92053	4.62098	0	0	0	0	0	0.126147	0	0	0	0	0	0	0	0	0	0	0	0	0	0	12	control
1230253C4	0	20.7288	0	0	12.4338	6.40061	0	0	0	0	0.386518	0.251316	0	0	0	0	0	21.1376	0	0	0	0	38.6613	0	0	0	0	0	0	0	0	0	12	control
1230256A3	0	49.5585	0	0	11.2377	0.681936	0	0.0368614	0	0	0.298242	0.333428	0	0	0	0	0	32.3895	0	0	0	0	5.46387	0	0	0	0	0	0	0	0	0	13	responder
1230257B3	0	82.6352	0	0	15.6068	0.210071	0	0	0	0	0.21165	1.32676	0	0	0	0	0	0	0	0	0	0	0.00947688	0	0	0	0	0	0	0	0	0	13	nonresponder
1230265A3	0	23.1417	0	0	18.8201	0.0526022	0	0.0279449	0	0	13.453	0	0	0	0	0	0	29.3323	0	0	0	0	15.1724	0	0	0	0	0	0	0	0	0	13	responder
1230266B2	0	58.4131	0	0	18.7906	0.0102756	0	0	0	0	15.3037	5.73547	0	0	0	0	0	0.0616533	0.00685037	0	0	0	0	0	0	0	0	0	0	0	1.67834	0	12	nonresponder
1230282B2	0	67.0312	0	0	2.46793	11.758	0	0.0365619	0	0	5.19345	1.9544	0	0	0	0	0.164528	4.56358	0	0	0	0	6.83042	0	0	0	0	0	0	0	0	0	12	nonresponder
1230285B2	0	43.4361	0	0	14.4085	4.89153	0	0.173707	0	0	3.93983	2.60007	0	0	0	0	0	2.75345	0	0	0	0	27.7969	0	0	0	0	0	0	0	0	0	12	nonresponder
1230288C4	0	55.6147	0.0129011	0	7.17669	0.00368602	0	0	0	0	28.8855	7.30754	0	0	0	0	0	0.958366	0	0	0	0	0.0405463	0	0	0	0	0	0	0	0	0	12	control
1230293C4	0	33.9154	0	0	1.28428	42.7857	0	0.0136304	0	0	16.7957	3.40154	0	0	0	0	0.0318042	0.932923	0	0	0	0	0.763301	0	0	0	0	0	0	0	0.0757243	0	12	control
1230303B3	0	40.3296	0	0	3.28184	1.24442	0	0	0	0	31.7714	23.1274	0	0	0	0	0	0.171644	0	0	0	0	0.0652249	0	0	0	0	0	0	0	0.00858222	0	13	nonresponder
1230314B2	0	65.692	0	0	13.8694	8.52612	0	0.0765186	0	0	3.36193	3.87965	0	0	0.0455855	0	0	4.2362	0	0	0	0	0.312586	0	0	0	0	0	0	0	0	0	12	nonresponder
1230315A4	0	2.28048	0	0	59.6172	0.0145138	0	0	0	0	1.11575	0.0870827	0	0	0	0	0	34.8621	0	0	0	0	2.02286	0	0	0	0	0	0	0	0	0	18	responder
1230316B4	0	40.7358	0.00639294	0	1.16511	0.143841	0	0	0	0	1.07242	5.41163	0	0	0	0	0	42.2941	0	0	0	0	9.17068	0	0	0	0	0	0	0	0	0	18	nonresponder
1230321B2	0	13.5438	0	0	3.67747	6.8845	0	0.272744	0	0	46.9083	3.4816	0	0	0	0	0.679114	1.27036	0	0	0	0	23.2565	0	0	0	0.0256269	0	0	0	0	0	12	nonresponder
1230330B4	0	15.8717	0	0	27.8468	24.5399	0	0.00679729	0	0	25.8025	3.22022	0	0	0.00679729	0	0.0288885	0.623651	0	0	0	0	2.05278	0	0	0	0	0	0	0	0	0	18	nonresponder
1230331B3	0	18.3525	0	0	2.37037	39.1219	0	0	0	0	37.114	2.05742	0	0	0	0	0.0154926	0.864486	0	0	0	0	0.1038	0	0	0	0	0	0	0	0	0	13	nonresponder
1230333B3	0	5.75981	0	0	0.922711	70.088	0	0.0126833	0	0	8.93381	1.4887	0	0	0.0554895	0	0.00792707	1.71066	0	0	0	0	11.0202	0	0	0	0	0	0	0	0	0	13	nonresponder
1230334A3	0	57.156	0	0	20.8818	14.2166	0	0	0	0	1.99844	0	0	0	0	0	0	1.99844	0.0127289	0	0	0	3.73594	0	0	0	0	0	0	0	0	0	13	responder
1230335B3	0	46.437	0	0	44.1032	0.0207602	0	0.0588205	0	0	0.0103801	0.0207602	0	0	0	0	0	9.23135	0	0	0	0	0.117641	0	0	0	0	0	0	0	0	0	13	nonresponder
1230342A4	0	29.634	0	0	0.789818	27.1773	0	0	0	0	0.24522	0.0782296	0	0	0	0	0	2.29875	0	0	0	0	39.7767	0	0	0	0	0	0	0	0	0	18	responder
1230345A2	0	13.1339	0	0	14.2364	3.42128	0	0.00551227	0	0	31.7433	2.75062	0	0	0	0	0	34.2257	0	0	0	0	0.483243	0	0	0	0	0	0	0	0	0	12	responder
1230347A4	0	29.9062	0	0	37.0256	0.699386	0	0.017441	0	0	25.0052	5.33696	0	0	0	0	0	0.252895	0	0	0	0	1.75631	0	0	0	0	0	0	0	0	0	18	responder
1230348B3	0	33.1371	0	0	3.67852	11.3075	0	0.0608316	0	0	31.8239	5.76111	0	0	0	0	0	12.6655	0	0	0	0	1.53868	0	0	0	0	0	0	0	0.0268375	0	13	nonresponder
1230350A4	0	41.7694	0	0	37.6063	2.96487	0.555617	0.300761	0	0	13.395	0.823136	0	0	0	0	0.0142466	1.20621	0	0	0	0	1.36134	0	0	0	0	0	0	0	0.00316591	0	18	responder
1230360B3	0	18.4232	0	0	7.03507	44.4535	0	0.139248	0	0	6.54013	0.552453	0	0	0	0	0.314822	1.15183	0	0	0	0	10.1258	0	0	0	0	0	0	0	11.264	0	13	nonresponder
1230361B2	0	51.6811	0	0	7.89498	22.4066	0	0.697718	0	0	1.08794	2.72688	0	0	0	0	0.0202916	9.5027	0	0	0	0	3.98183	0	0	0	0	0	0	0	0	0	12	nonresponder
1230365B2	0	45.0927	0.0047178	0	2.31958	7.10658	0.0110082	0.039315	0	0	21.3669	1.46881	0	0	0	0	0	21.2788	0	0	0	0	1.31155	0	0	0	0	0	0	0	0	0	12	nonresponder
1230367B2	0	49.4701	0	0	22.7058	0.0622462	0	0	0	0	6.29309	1.17645	0	0	0	0	0	19.9795	0	0	0	0	0.312787	0	0	0	0	0	0	0	0	0	12	nonresponder
1230370C4	0	39.5637	0	0	1.27988	2.62139	0	0	0	0	3.81677	1.89254	0	0	0.0052815	0	0	2.66012	0	0	0	0	48.1603	0	0	0	0	0	0	0	0	0	12	control
1230373C4	0	49.785	0	0	3.18935	0.147795	0	0	0	0	3.64617	12.6297	0	0	0.00839743	0	0	0.351013	0	0	0	0	30.2425	0	0	0	0	0	0	0	0	0	12	control
1230375C4	0	1.83956	0	0	1.49053	0	0	0	0	0	0	0.00299603	0	0	0	0	0	96.6669	0	0	0	0	0	0	0	0	0	0	0	0	0	0	12	control
1230376A4	0	12.7145	0	0	8.93455	51.2181	0	2.85942	0	0	20.2402	2.03107	0	0	0	0	0	0.139263	0	0	0	0	1.86287	0	0	0	0	0	0	0	0	0	18	responder
1230377B4	0	73.4954	0	0	9.24534	0.198503	0	0	0	0	6.87735	9.35601	0	0	0	0	0	0.224853	0	0	0	0	0.602537	0	0	0	0	0	0	0	0	0	18	nonresponder
1230393A4	0	27.3933	0	0	11.664	4.12355	0	0	0	0	53.6236	2.94123	0	0	0	0	0	0.161137	0	0	0	0	0.0931876	0	0	0	0	0	0	0	0	0	18	responder
1230399A2	0	40.2468	0	0	6.10039	41.5595	0	0.00302824	0	0	7.1421	1.10985	0	0	0	0	0.00605648	2.61337	0	0	0	0	1.08714	0	0	0	0	0	0	0	0.131728	0	12	responder
1230400B3	0	53.2542	0	0	2.02325	16.0268	0	0	0	0	6.67136	17.5503	0	0	0.216578	0	0	2.43419	0	0	0	0	1.80852	0	0	0	0.0148088	0	0	0	0	0	13	nonresponder
1230409C4	0	54.0775	0	0	1.06197	0	0	0	0	0	0.016881	0.00767318	0	0	0	0	0	44.8359	0	0	0	0	0	0	0	0	0	0	0	0	0	0	12	control
1230412B2	0	11.5954	0	0	21.7024	4.16441	0	0	0	0	14.1265	0.312012	0	0	0	0	0	47.9942	0	0	0	0	0.105065	0	0	0	0	0	0	0	0	0	12	nonresponder
1230416B3	0	1.25436	0	0	0.743446	83.9275	0	0.117903	0	0	11.3728	1.30676	0	0	0	0	0	0.797485	0	0	0	0	0.479801	0	0	0	0	0	0	0	0	0	13	nonresponder
1230418B2	0	58.1751	0	0	25.422	0.606539	0	0.197248	0	0	0.647632	5.24845	0	0	0.00986242	0	0	6.18538	0	0	0	0	3.49294	0	0	0	0	0	0	0	0.0147936	0	12	nonresponder
1230420C6	0	13.5244	0	0	11.8661	23.3132	0	0.220326	0	0	9.86167	2.58428	0	0	0	0	0	26.5468	0	0	0	0	12.0832	0	0	0	0	0	0	0	0	0	18	control
1230421B3	0	23.0647	0	0	5.44267	44.4333	0	0.0184863	0	0	10.2922	0.875017	0	0	0	0	0.00616209	10.5557	0	0	0	0	5.31172	0	0	0	0	0	0	0	0	0	13	nonresponder
1230426B2	0	43.685	0	0	16.5523	4.2291	0	0.00337115	0	0	9.08693	25.7033	0	0	0	0	0	0.0488816	0	0	0	0	0.691085	0	0	0	0	0	0	0	0	0	12	nonresponder
1230429A3	0	34.4305	0	0	27.7952	0.498115	0	0.00673129	0	0	20.3655	5.23694	0	0	0	0	0.00504847	10.5664	0	0	0	0	1.09552	0	0	0	0	0	0	0	0	0	13	responder
1230438B2	0	11.1627	0	0	3.6241	70.4718	0	0.0801658	0	0	5.08826	1.2524	0	0	0	0	0	0.316125	0	0	0	0	8.00448	0	0	0	0	0	0	0	0	0	12	nonresponder
1230439C4	0	59.3887	0	0	1.86671	15.4317	0	0	0	0	17.1129	4.43698	0	0	0.00668472	0	0	1.55921	0	0	0	0	0.130352	0	0	0	0	0	0	0	0.0668472	0	12	control
1230444A2	0	1.30179	0	0	5.58707	6.86692	0	0	0	0	19.5877	0.690575	0	0	0.13001	0	0.229629	61.1725	0	0	0	0	4.43386	0	0	0	0	0	0	0	0	0	12	responder
1230446C4	0	69.2123	0	0	4.85688	0.297432	0	0	0	0	3.88586	4.48947	0	0	0.120722	0	0	1.34194	0	0	0	0	15.7954	0	0	0	0	0	0	0	0	0	12	control
1230449B4	0	50.053	0	0	2.04923	18.1639	0	0	0	0	13.2374	4.36164	0	0	0.0577701	0	0	9.28814	0	0	0	0	2.76654	0	0	0	0	0	0	0	0.0224661	0	18	nonresponder
1230450B3	0	5.19133	0	0	34.3512	25.3192	0.00352193	0.00880483	0	0	25.6502	1.0513	0	0	0	0	0	0.484266	0	0	0	0	7.88737	0	0	0	0	0	0	0	0.052829	0	13	nonresponder
1230454B3	0	22.1701	0	0	6.96179	2.22981	0	0	0	0	9.58374	27.6191	0	0	0	0	0	16.7572	0	0	0	0	14.6225	0	0	0	0	0	0	0	0.0557862	0	13	nonresponder
1230470A3	0	22.3884	0	0	7.50774	13.4787	0	0.131381	0	0	17.586	3.61298	0	0	0	0	1.31727	22.6615	0.0121009	0	0	0	11.304	0	0	0	0	0	0	0	0	0	13	responder
1230477B4	0	35.4305	0	0	21.2015	0.816556	0	0.318656	0	0	30.0351	8.35204	0	0	0	0	0	0.267961	0	0	0	0	3.57764	0	0	0	0	0	0	0	0	0	18	nonresponder
1230478B3	0	45.0224	0	0	13.0399	3.13222	0	0.679071	0	0	0.911653	6.12862	0	0	0	0	0.502513	22.5418	0.0101861	0	0	0	8.02832	0	0	0	0.00339536	0	0	0	0	0	13	nonresponder
1230481C5	0	30.5236	0	0	5.44167	22.9046	0	0.0135872	0	0	4.11522	7.89246	0	0	0	0	0	8.71618	0	0	0	0	20.3927	0	0	0	0	0	0	0	0	0	13	control
1230486B3	0	21.7354	0	0	2.99469	10.0795	0	0.0399292	0	0	7.41815	9.28093	0	0	0	0	0	29.7629	0	0	0	0	18.6886	0	0	0	0	0	0	0	0	0	13	nonresponder
1230487A4	0	12.8287	0	0	15.7507	42.8833	0	0.00312515	0	0	2.57825	0.148444	0	0	0	0	0	18.5524	0	0	0	0	7.20971	0	0	0	0.00312515	0	0	0	0.0421895	0	18	responder
1230492B3	0	25.5253	0	0	6.98313	25.6359	0	0.0293772	0	0	7.7815	1.83348	0	0	0	0	0	2.52471	0	0	0	0	29.1145	0	0	0	0	0	0	0	0.571991	0	13	nonresponder
1230493B3	0	17.7874	0	0	6.96249	9.41669	0	2.6259	0	0	0.861648	1.41298	0	0	0	0	0	57.0279	0	0	0	0	3.90183	0	0	0.00315045	0	0	0	0	0	0	13	nonresponder
1230494B2	0	72.7704	0	0	13.7095	1.78017	0	0	0	0	4.18451	7.35474	0	0	0	0	0	0.144898	0	0	0	0	0.0557298	0	0	0	0	0	0	0	0	0	12	nonresponder
1230495B4	0	24.2045	0	0	14.4674	26.1394	0	0.0178171	0	0	6.97181	3.79325	0	0	0	0	0	5.19367	0	0	0	0	17.9026	0	0	0	0	0	0	0	1.30955	0	18	nonresponder
1230499C5	0	52.3695	0	0	27.6806	0.0196939	0	0.0035807	0	0	10.128	9.59091	0	0	0	0	0	0.112792	0	0	0	0	0.0948886	0	0	0	0	0	0	0	0	0	13	control
1230508C5	0	72.7743	0	0	7.93289	0.0517091	0	0	0	0	9.53943	9.44493	0	0	0	0	0	0.194355	0	0	0	0	0.0624075	0	0	0	0	0	0	0	0	0	13	control
1230515B2	0	50.9364	0.00336525	0	3.5251	0.321381	0	0	0	0	23.0957	20.8578	0	0	0	0	0	0.770642	0	0	0	0	0.489643	0	0	0	0	0	0	0	0	0	12	nonresponder
1230524A2	0	39.8855	0	0	4.33856	16.9174	0	0.225471	0	0	24.4583	3.20944	0	0	0	0	0	5.0273	0	0	0	0	5.938	0	0	0	0	0	0	0	0	0	12	responder
1230526B3	0	6.67389	0	0	2.9415	64.2651	0.00722282	0.0144456	0	0	22.4215	1.32358	0	0	0.0234742	0	0	0.910076	0	0	0	0	1.41928	0	0	0	0	0	0	0	0	0	13	nonresponder
1230528A3	0	2.81984	0	0	5.74672	0.738739	0	1.54767	0	0	29.8988	0.249171	0	0	0	0	0	32.1413	0	0	0	0	26.8578	0	0	0	0	0	0	0	0	0	13	responder
1230535B4	0	69.0345	0	0	20.5935	0.176626	0	0	0	0	2.01808	3.80008	0	0	0	0	0	3.85779	0	0	0	0	0.519385	0	0	0	0	0	0	0	0	0	18	nonresponder
1230543C4	0	62.6255	0	0	33.1696	0	0	1.83283	0	0	0.0248127	0.074438	0	0	0	0	0	1.68726	0	0	0	0	0.585579	0	0	0	0	0	0	0	0	0	12	control
1230546B2	0	63.5207	0	0	15.8061	0.553006	0	0	0	0	16.8834	0.755403	0	0	0	0	0	0.388857	0.00478103	0	0	0	2.08772	0	0	0	0	0	0	0	0	0	12	nonresponder
1230557A2	0	45.6372	0	0	4.99765	1.74028	0	0.00646946	0	0	1.35697	6.3336	0	0	0	0	0	0.0857203	0	0	0	0	39.8421	0	0	0	0	0	0	0	0	0	12	responder
1230560A2	0	28.0044	0	0	4.90381	1.04224	0	0	0	0	20.306	0.568814	0	0	0	0	0	0.547616	0	0	0	0	44.6272	0	0	0	0	0	0	0	0	0	12	responder
1230561B2	0	36.9443	0.00516511	0	5.69195	1.68038	0	0	0	0	5.61275	8.51899	0	0	0	0	0	39.7455	0	0	0	0	1.8009	0	0	0	0	0	0	0	0	0	12	nonresponder
1230562B4	0	16.7834	0	0	4.09071	44.1257	0	1.27545	0	0	30.288	1.27202	0	0	0	0	0	0.525286	0	0	0	0	1.63422	0	0	0	0	0	0	0	0.00514986	0	18	nonresponder
1230582B4	0	0.0804255	0	0	63.6385	0.00365571	0	0	0	0	0.0146228	0.00731141	0	0	0	0	0	36.2555	0	0	0	0	0	0	0	0	0	0	0	0	0	0	18	nonresponder
1230584C5	0	61.5456	0	0	0.995599	10.096	0	0	0	0	23.9498	0.0507802	0	0	0	0	0	3.33764	0	0	0	0	0.0246207	0	0	0	0	0	0	0	0	0	13	control
1230591A2	0	0.128522	0	0	1.00286	88.8225	0.0175258	0	0	0	7.71912	0.15189	0	0	0.00973653	0	0	1.39232	0	0	0	0	0.755555	0	0	0	0	0	0	0	0	0	12	responder
1230594C5	0	78.0865	0	0	3.02925	0.349403	0	0	0	0	5.81788	11.0787	0	0	0.00824063	0	0	0.209312	0	0	0	0	1.23774	0	0	0	0	0	0	0.182942	0	0	13	control
1230595B3	0	68.7402	0	0	21.781	1.39615	0	0	0	0	3.37431	2.26916	0	0	0	0	0	0.433233	0	0	0	0	2.00595	0	0	0	0	0	0	0	0	0	13	nonresponder
1230599C5	0	37.2584	0	0	29.0688	0.120247	0	0	0	0	20.7244	12.1741	0	0	0	0	0	0.269645	0	0	0	0	0.384426	0	0	0	0	0	0	0	0	0	13	control
1230602C5	0	13.5176	0	0	7.42599	44.3834	0	0.0409194	0	0	28.2006	1.61187	0	0	0	0	0	2.05665	0	0	0	0	2.76295	0	0	0	0	0	0	0	0	0	13	control
1230618B3	0	55.1031	0	0	2.26958	14.2126	0	0	0	0	6.23183	11.2703	0	0	0	0	0	2.30002	0	0	0	0	7.09034	0	0	0	0	0	0	0	1.52219	0	13	nonresponder
1230624A3	0	53.2107	0	0	2.84614	6.19202	0	0.337156	0	0	4.17423	4.89646	0	0	0	0	0	1.65155	0	0	0	0	26.4847	0	0	0	0	0	0	0	0.207085	0	13	responder
1230625B4	0	23.8437	0	0	3.53992	10.1857	0	0.519425	0	0	22.9685	9.74634	0	0	0.0622599	0	0	11.3775	0	0	0	0	17.6676	0	0	0	0.0106731	0	0	0	0.0782695	0	18	nonresponder
1230634B4	0	12.2052	0	0	14.6648	28.5785	0	0.256209	0	0	34.8749	4.74467	0	0	0	0	0	0.296242	0.00800653	0	0	0	4.37157	0	0	0	0	0	0	0	0	0	18	nonresponder
1230637A2	0	14.9141	0	0	4.80312	44.8264	0	0	0	0	5.4114	0.0566215	0	0	0	0	0	13.7881	0	0	0	0	16.2002	0	0	0	0	0	0	0	0	0	12	responder
1230643B2	0	31.9083	0	0	0.0902411	35.7274	0	0.00483434	0	0	9.854	10.4261	0	0	0	0	0	11.8006	0	0	0	0	0.188539	0	0	0	0	0	0	0	0	0	12	nonresponder
1230644B3	0.00314728	10.1295	0	0	23.0176	0.637324	0	0.291123	0	0	0.388689	0.127465	0	0	0	0	0.0377673	52.0465	0.00472092	0	0	0	13.3161	0	0	0	0	0	0	0	0	0	13	nonresponder
1230648C5	0	46.941	0	0	3.8404	9.93095	0	0	0	0	11.9815	9.3837	0	0	0	0	0	13.4945	0	0	0	0	1.63048	0	0	0	0	0	0	0	2.79741	0	13	control
1230657A3	0	36.3944	0	0	5.96734	3.33292	0	0	0	0	47.386	2.57592	0	0	0	0	0.205648	3.02445	0	0	0	0	1.11334	0	0	0	0	0	0	0	0	0	13	responder
1230659A3	0	3.84742	0	0	25.5944	19.3258	0	0.00347868	0	0	26.0675	14.9427	0	0	0	0	0	6.92258	0.0121754	0	0	0	3.28388	0	0	0	0	0	0	0	0	0	13	responder
1230660A4	0	28.5247	0	0	6.66737	2.03999	0	0.014081	0.0211216	0	34.4422	5.11318	0	0	0.040483	0	0	9.78984	0	0	0	0	13.3259	0	0	0	0.00880065	0	0	0	0.0123209	0	18	responder
1230661B3	0	8.44276	0	0	2.47423	8.88148	0	0	0	0	56.0902	22.8726	0	0	0	0	0.0046508	0.240291	0	0	0	0	0.993721	0	0	0	0	0	0	0	0	0	13	nonresponder
1230671A2	0	7.91835	0	0	6.79408	1.31617	0	0	0	0	15.3269	4.14623	0	0	0	0	0	9.55049	0	0	0	0	54.9478	0	0	0	0	0	0	0	0	0	12	responder
1230677B4	0	0.0222832	0	0	97.1547	0	0	0	0	0	1.62807	0.0111416	0	0	0	0	0	1.18379	0	0	0	0	0	0	0	0	0	0	0	0	0	0	18	nonresponder
1230681B4	0	18.3014	0	0	13.5683	0.327166	0	0	0	0	22.6442	13.9868	0	0	0.0182682	0	0	29.8784	0	0	0	0	1.27545	0	0	0	0	0	0	0	0	0	18	nonresponder
1230682A2	0	9.05032	0	0	79.3369	0.322271	0	0	0	0	6.46743	0.625678	0	0	0	0	0	1.43686	0	0	0	0	2.76053	0	0	0	0	0	0	0	0	0	12	responder
1230690A3	0	41.845	0	0	13.8744	14.9932	0	0.0575491	0	0	5.90217	9.50068	0	0	0.00507786	0	0	0.274204	0	0	0	0	13.5477	0	0	0	0	0	0	0	0	0	13	responder
1230694C5	0	73.1685	0	0	16.8962	0.481088	0	0.0414731	0	0	3.72926	3.13869	0	0	0	0	0	0.799602	0	0	0	0	1.74519	0	0	0	0	0	0	0	0	0	13	control
1230698B4	0	55.6703	0	0	7.54968	1.98714	0	0	0	0	23.6336	8.17852	0	0	0	0	0	0.55877	0	0	0	0	2.42193	0	0	0	0	0	0	0	0	0	18	nonresponder
1230700A2	0	41.0451	0	0	9.50312	4.3491	0	1.67033	0	0	6.9692	12.092	0	0	0	0	0.0843418	4.51228	0	0	0	0	19.758	0	0	0	0.0165017	0	0	0	0	0	12	responder
1230701A2	0	59.4776	0	0	13.0538	0	0	0.0686412	0	0	0.0497649	2.76281	0	0	0	0	0	4.52689	0	0	0	0	20.0604	0	0	0	0	0	0	0	0	0	12	responder
1230703C5	0	8.86156	0	0	43.1913	0.247332	0	0	0	0	46.6645	0.94693	0	0	0	0	0	0	0	0	0	0	0.088333	0	0	0	0	0	0	0	0	0	13	control
1230723A4	0	34.3732	0	0	15.7979	3.98311	0	0	0	0	17.5485	28.2308	0	0	0	0	0	0.0170291	0	0	0	0	0.0493844	0	0	0	0	0	0	0	0	0	18	responder
1230727B4	0	54.6271	0	0	2.38107	6.31804	0	0.00828487	0	0	3.17476	15.1398	0	0	0	0	0.0115988	14.636	0	0	0	0	3.68677	0	0	0	0.00828487	0	0	0	0.00828487	0	18	nonresponder
1230745C6	0	45.2756	0	0	4.51728	7.39178	0	0.00778574	0	0	16.3142	14.3522	0	0	0	0	0	8.06291	0	0	0	0	4.04858	0	0	0	0	0	0	0	0.0264715	0.00311429	18	control
1230748B4	0	69.1379	0	0	14.007	2.7433	0	0	0	0	4.83072	1.2249	0	0	0	0	0.00299486	6.16493	0.00598973	0	0	0	1.88227	0	0	0	0	0	0	0	0	0	18	nonresponder
1230749A3	0	42.4494	0	0	8.59634	2.1748	0	0	0	0	10.1507	0.238379	0	0	0	0	0.00326547	0.344507	0	0	0	0	36.0426	0	0	0	0	0	0	0	0	0	13	responder
1230750A2	0	56.266	0	0	2.50605	7.73385	0.014819	0	0	0	2.27224	12.6752	0	0	0.0181121	0	0	0.251922	0	0	0	0	18.2619	0	0	0	0	0	0	0	0	0	12	responder
1230753B4	0	17.0736	0	0	8.35317	30.5189	0	0.129217	0	0	13.8211	0.610378	0	0	0.0136017	0	0.0136017	3.08249	0	0	0	0	26.3432	0	0	0	0	0	0	0	0.0408052	0	18	nonresponder
1230757B4	0	43.6706	0	0	26.7633	11.2197	0	0.15571	0	0	4.10835	2.28603	0	0	0	0	0	1.35006	0	0	0	0	10.4394	0	0	0	0.00684439	0	0	0	0	0	18	nonresponder
1230772A3	0	12.9365	0	0	3.88816	56.7862	0	0.00352348	0	0	2.53162	1.63313	0	0	0.0281879	0	0	1.0958	0	0	0	0	21.0969	0	0	0	0	0	0	0	0	0	13	responder
1230775B4	0	10.912	0	0	17.9533	33.6373	0	0.00701508	0	0	33.1428	2.41319	0	0	0.0105226	0	0	0.061382	0	0	0	0	1.81515	0	0	0	0	0	0	0	0.0473518	0	18	nonresponder
1230776A4	0	10.9165	0	0	17.9081	0.366837	0	0	0	0	7.7126	11.1045	0	0	0	0	0.00542123	42.2278	0	0	0	0	9.44378	0	0	0	0.0487911	0	0	0	0.26564	0	18	responder
1230791A3	0	4.06279	0.00489492	0	78.942	0.0130531	0	0	0	0	3.01201	0.0783188	0	0	0	0	0.0424227	12.5685	0.00489492	0	0	0	1.27105	0	0	0	0	0	0	0	0	0	13	responder
1230792A2	0	79.2063	0	0	4.41157	0.00288621	0	0	0	0	0.0202035	0	0	0	0	0	0	16.3489	0	0	0	0	0.0101017	0	0	0	0	0	0	0	0	0	12	responder
1230803A3	0	47.5782	0	0	11.2514	0.00665568	0	0.159736	0	0	0.0116474	1.48921	0	0	0	0	0	0.0465898	0	0	0	0	39.4566	0	0	0	0	0	0	0	0	0	13	responder
1230815C5	0	48.5297	0	0	37.6717	9.18833	0	0	0	0	0.931952	3.28143	0	0	0	0	0	0.376529	0	0	0	0	0.020445	0	0	0	0	0	0	0	0	0	13	control
1230842A3	0	83.6355	0	0	3.21964	0.545224	0	0	0	0	7.01114	5.2658	0	0	0	0	0	0.0501355	0	0	0	0	0.272612	0	0	0	0	0	0	0	0	0	13	responder
1230846A3	0	19.67	0	0	2.84246	15.5265	0	3.63789	0	0	19.8775	0.032937	0	0	0	0	0.0115279	2.64978	0	0	0	0	33.9267	0	0	0	0	0	0	0	1.82471	0	13	responder
1230852A2	0	14.3394	0	0	3.38163	51.188	0	0.0391573	0	0	2.17402	3.39103	0	0	0	0	0	7.21278	0	0	0	0	16.963	0	0	0	0	0	0	0	1.31099	0	12	responder
1230862B4	0	39.411	0	0	3.54032	0.908453	0	0.0077912	0	0	3.80678	2.41683	0	0	0	0	0.00311648	49.1048	0	0	0	0	0.800935	0	0	0	0	0	0	0	0	0	18	nonresponder
1230868C6	0	34.6428	0	0	34.2825	3.18811	0	0.0178406	0	0	24.8537	2.62792	0	0	0	0	0	0.0963391	0	0	0	0	0.290801	0	0	0	0	0	0	0	0	0	18	control
1230872B2	0	23.1122	0	0	10.2136	16.1928	0	0	0	0	3.7788	2.89024	0	0	0.025849	0	0	0.0694691	0	0	0	0	43.7171	0	0	0	0	0	0	0	0	0	12	nonresponder
1230874C6	0	51.5551	0	0	26.2976	0.00687699	0	0	0	0	20.3524	1.48887	0	0	0	0	0	0.238975	0	0	0	0	0.0601736	0	0	0	0	0	0	0	0	0	18	control
1230883C6	0	32.4603	0	0	7.81094	2.00744	0	0	0	0	42.9662	8.48124	0	0	0	0	0	0.361857	0	0	0	0	5.91205	0	0	0	0	0	0	0	0	0	18	control
1230886C6	0	54.0147	0	0	30.7793	0.968831	0	0	0	0	0.0387533	8.45005	0	0	0	0	0	2.75886	0	0	0	0	2.98954	0	0	0	0	0	0	0	0	0	18	control
1230887C6	0	14.5549	0	0	6.91545	61.8731	0	0.035223	0	0	3.33053	2.88046	0	0	0.362014	0	0.0058705	0.900143	0	0.0450071	0	0	9.0934	0	0	0	0	0	0	0	0.00391366	0	18	control
1230889B4	0	39.2827	0	0	41.6714	0.749638	0	0	0	0	12.4355	4.67501	0	0	0	0	0	0.238521	0	0	0	0	0.93364	0	0	0	0	0	0	0	0.0136298	0	18	nonresponder
1230919B4	0	13.9172	0	0	9.83557	33.6221	0	0.0787446	0	0	34.6757	1.29366	0	0	0	0	0.00374974	1.35741	0	0	0	0	5.01153	0	0	0	0	0	0	0	0.204361	0	18	nonresponder
1230929A4	0	3.03919	0	0	4.43977	1.23265	0	0	0	0	38.9707	1.77517	0	0	0	0	0	13.1385	0	0	0	0	36.319	0	0	0	0	0	0	0	1.08503	0	18	responder
1230933A4	0	13.116	0	0	16.6663	9.38407	0	0	0	0	56.4642	3.46747	0	0	0.0473644	0	0	0.384836	0	0	0	0	0.469697	0	0	0	0	0	0	0	0	0	18	responder
1230937B4	0	10.7944	0	0	14.1896	17.3667	0	0	0	0	7.80325	3.1585	0	0	0	0	0	2.4568	0	0	0	0	44.2308	0	0	0	0	0	0	0	0	0	18	nonresponder
1230940C6	0	76.4908	0	0	8.46109	1.0152	0	0	0	0	2.32881	4.27554	0	0	0	0	0	5.66336	0	0	0	0	1.76516	0	0	0	0	0	0	0	0	0	18	control
1230948A3	0	16.0829	0	0	7.63072	36.0903	0	4.55661	0	0	30.5052	1.97186	0	0	0	0	0	1.14236	0	0	0	0	2.01999	0	0	0	0	0	0	0	0	0	13	responder
1230952B3	0	43.0772	0	0	9.47497	24.3678	0	0.0403388	0	0	4.76619	7.33391	0	0	0	0	0	0.0434418	0	0	0	0	10.8961	0	0	0	0	0	0	0	0	0	13	nonresponder
1230962A2	0	58.4448	0	0	19.1347	1.43662	0	0.202601	0	0	2.52882	7.12786	0	0	0	0	0	4.36512	0	0	0	0	6.75949	0	0	0	0	0	0	0	0	0	12	responder
1230970C6	0	49.2363	0	0	0.73506	12.932	0	0.0684147	0	0	22.2984	9.56851	0	0	0.00477312	0	0.00477312	0.0938713	0	0	0	0	1.31579	0	0	0	0.00318208	0	0	0	3.73894	0	18	control
1230972A4	0	2.76707	0	0	1.88601	86.2512	0.00589994	0.0157332	0	0	2.70807	0.355963	0	0	0.0117999	0	0.00589994	0.348096	0	0	0	0	5.64427	0	0	0	0	0	0	0	0	0	18	responder
1230979C4	0	43.2954	0	0	3.91496	3.69072	0	0	0	0	16.7328	11.2383	0	0	0	0	0	19.0848	0	0	0	0	2.04302	0	0	0	0	0	0	0	0	0	12	control
1230994C4	0	78.9589	0	0	1.01076	5.9066	0	0.710687	0	0	1.17816	10.4913	0	0	0.00315861	0	0	0.74859	0	0	0	0	0.574867	0	0	0	0	0	0	0	0.416936	0	12	control
1230995C6	0	63.2888	0	0	0.934783	8.74809	0	0	0	0	16.3905	5.94542	0	0	0	0	0	4.50304	0	0	0	0	0.189302	0	0	0	0	0	0	0	0	0	18	control
1230998C6	0	13.8172	0	0	4.50077	57.5882	0	0.169675	0	0	19.6246	1.63203	0	0	0.02274	0	0	0.225651	0	0.0927092	0	0	2.30199	0	0	0	0	0	0	0	0.0244892	0	18	control
1231021A4	0	54.9656	0	0	27.7694	1.76856	0	0	0	0	14.3273	0.134965	0	0	0	0	0	0.920213	0	0	0	0	0.113931	0	0	0	0	0	0	0	0	0	18	responder
1231027A2	0	53.546	0	0	28.1383	0.0113141	0	0.0188569	0	0	0.903245	0.686391	0	0	0	0	0	0.561935	0	0	0	0	16.134	0	0	0	0	0	0	0	0	0	12	responder
1231028B2	0	54.0242	0	0	11.5747	0.0752622	0	0.0125437	0	0	1.29984	0.489205	0	0	0	0	27.339	2.8631	0	0	0	0	2.32215	0	0	0	0	0	0	0	0	0	12	nonresponder
1231030B4	0	8.23589	0	0	4.09691	71.411	0	0.0122714	0	0	12.1522	2.49286	0	0	0	0	0	0.145504	0	0	0	0	1.45329	0	0	0	0	0	0	0	0	0	18	nonresponder
1231041B2	0	45.9663	0	0	1.86352	32.1722	0	1.03174	0	0	2.36427	5.23265	0	0	0.00840181	0	0	8.68915	0	0	0	0	2.67177	0	0	0	0	0	0	0	0	0	12	nonresponder
1231048A4	0	1.67257	0	0	1.0711	82.5943	0	0	0	0	4.31401	1.97923	0	0	0	0	0.0607398	2.75255	0	0	0	0	3.63402	0	0	0	0	0	0	0	1.92145	0	18	responder
1231052A3	0	33.1609	0	0	3.29031	6.26439	0	0.040541	0	0	1.22272	2.43732	0	0	0	0	0	0.205948	0	0	0	0	53.3649	0	0	0	0	0	0	0	0.0129731	0	13	responder
1231062A4	0	48.1813	0.00325935	0	0.907728	0.34712	0	0	0	0	1.16848	0.322675	0	0	0	0	0	26.4561	0	0	0	0	22.6133	0	0	0	0	0	0	0	0	0	18	responder
1231084A4	0	64.7622	0	0	15.282	0.00778186	0	0	0	0	0.0202328	0.224118	0	0	0	0	0	19.7006	0	0	0	0	0.00311274	0	0	0	0	0	0	0	0	0	18	responder
1231085A4	0	52.6832	0	0	11.1493	2.08941	0	0.0171647	0	0	0.193493	0.00312086	0	0	0	0	0.0405711	15.7494	0	0	0	0	18.0619	0	0	0	0.0124834	0	0	0	0	0	18	responder
1231097A3	0	0.436869	0.0029719	0	32.8425	0.0178314	0	0	0	0	8.78791	0.00445785	0	0	0	0	0	57.8154	0	0	0	0	0.0861851	0	0	0	0	0	0	0	0.0059438	0	13	responder
1231098B3	0	5.32136	0	0	2.01855	1.71384	0	0	0	0	2.96391	0.283905	0	0	0	0	0.00743207	80.4774	0	0	0	0	7.21357	0	0	0	0	0	0	0	0	0	13	nonresponder
1231099B3	0	6.71549	0	0	2.59694	33.2585	0	0.257597	0	0	2.52205	1.3449	0	0	0	0	0	51.8264	0	0	0	0	1.47819	0	0	0	0	0	0	0	0	0	13	nonresponder
1231101C4	0	70.9207	0	0	6.10154	0	0	0	0	0	0.948736	4.13353	0	0	0	0	2.11085	12.1273	0	0	0	0	3.6574	0	0	0	0	0	0	0	0	0	12	control
1231106C6	0	71.4883	0	0	16.8618	0.609083	0	0	0	0	3.61031	5.38549	0	0	0	0	0	0.735317	0	0	0	0	1.30969	0	0	0	0	0	0	0	0	0	18	control
1231135A4	0	84.4716	0	0	3.36035	0.0256271	0	0	0	0	6.78476	0.733575	0	0	0	0	0	4.0763	0	0	0	0	0.547778	0	0	0	0	0	0	0	0	0	18	responder
1231142B2	0	0.0892914	0	0	3.93361	0.0414567	0	0	0	0	0.738249	0	0	0	0	0	0	94.0573	0	0	0	0	1.14006	0	0	0	0	0	0	0	0	0	12	nonresponder
1231149B2	0	49.1707	0	0	14.3658	0.27673	0	0	0	0	25.7861	5.34331	0	0	0	0	0	2.14513	0	0	0	0	0.380737	0	0	0	0	0	0	0	2.53143	0	12	nonresponder
1231176A4	0	30.7716	0	0	8.00341	0.0674851	0	0.118902	0	0	3.64098	2.74761	0	0	0	0	0	0.343852	0	0	0.00642715	0	54.2355	0	0	0	0	0	0	0	0.0642715	0	18	responder
1231180A4	0	43.2453	0	0	12.0308	1.54865	0	0	0	0	8.78543	5.45826	0	0	0	0	0	2.06292	0	0	0	0	26.8686	0	0	0	0	0	0	0	0	0	18	responder
1231183C4	0	69.619	0	0	14.7765	0.267639	0	0	0	0	3.20228	2.34458	0	0	0.0172166	0	0	5.35904	0	0	0	0	4.4137	0	0	0	0	0	0	0	0	0	12	control
1231189A4	0	44.4569	0	0	15.0058	0.521364	0	0.0407581	0	0	22.1028	0.692888	0	0	0	0	0	11.594	0	0	0	0	0.915359	0	0	0	0.00509476	0	0	0	4.6651	0	18	responder
1231191C4	0	0.208602	0	0	10.2788	1.08123	0	0	0	0	6.07175	0	0	0	0	0	0.00318476	24.615	0	0	0	0	57.7414	0	0	0	0	0	0	0	0	0	12	control
1231192C4	0	53.5868	0	0	1.97874	1.26156	0	0	0	0	11.1259	15.1283	0	0	0	0	0	0.689536	0	0	0	0	16.2292	0	0	0	0	0	0	0	0	0	12	control
1231223C4	0	67.6971	0	0	26.5657	0.0261972	0	0.0087324	0	0	0.0366761	0.151944	0	0	0	0	0	5.34423	0	0	0	0	0.169409	0	0	0	0	0	0	0	0	0	12	control
1231229C4	0	42.5528	0	0	2.08319	25.0101	0	0.00843398	0	0	3.28588	8.39518	0	0	0	0	0	15.5033	0	0	0	0	3.16106	0	0	0	0	0	0	0	0	0	12	control
1231241B4	0	40.2801	0	0	2.72207	16.4964	0	0.102136	0	0	1.60941	5.37759	0	0	0.00619003	0	0	0.171773	0	0	0	0	33.2343	0	0	0	0	0	0	0	0	0	18	nonresponder
1231247C5	0	66.3274	0	0	7.77277	0.168477	0	0	0	0	11.0212	14.3644	0	0	0	0	0	0.305365	0	0	0	0	0.0403643	0	0	0	0	0	0	0	0	0	13	control
1231253B3	0	4.42049	0	0	18.1742	0.847139	0	0	0	0	4.88168	1.06792	0	0	0.0686869	0	0.605099	24.7437	0	0	0	0	1.04502	0	0	0	0	0	0	0	44.1461	0	13	nonresponder
1231255B3	0	29.617	0	0	54.7848	1.29252	0	0.00662833	0	0	10.8672	0.268447	0	0	0	0	0	1.27761	0	0	0	0	1.88576	0	0	0	0	0	0	0	0	0	13	nonresponder
1231263C5	0	36.7714	0	0	61.1067	0	0	1.42158	0	0.00877516	0.0052651	0	0	0	0	0	0.0052651	0.0403657	0	0	0	0	0.640587	0	0	0	0	0	0	0	0	0	13	control
1231296C4	0	43.136	0	0	3.30273	29.5037	0.0282017	0.0078338	0	0	0.264782	0.911854	0	0	0	0	0	1.98508	0	0	0	0	20.8598	0	0	0	0	0	0	0	0	0	12	control
1231315A4	0	48.0341	0	0	11.8268	2.91652	0	0.00984204	0	0	13.6001	3.52181	0	0	0	0	0.0131227	0.232928	0	0	0	0	6.59744	0	0	0	0	0	0	0	13.2474	0	18	responder
1231321C4	0	68.862	0	0	6.0871	7.63359	0	0.00912381	0	0	0.410571	0.0197683	0	0	0	0	0	15.4497	0	0	0	0	1.42027	0	0	0	0	0	0	0	0.107965	0	12	control
1231326C4	0	76.777	0	0	3.92513	2.12053	0	0	0	0	2.15182	0.0640777	0	0	0	0	0	14.9614	0	0	0	0	0	0	0	0	0	0	0	0	0	0	12	control
1231328C4	0	53.2364	0	0	33.7435	8.73659	0	0.446521	0	0	0.259605	1.45552	0	0	0	0	0	0.841121	0	0	0	0	1.28072	0	0	0	0	0	0	0	0	0	12	control
1231351C4	0	78.5694	0	0	20.1626	0.0468244	0	0	0	0	1.05074	0.116124	0	0	0	0	0	0.0430784	0	0	0	0	0.0112378	0	0	0	0	0	0	0	0	0	12	control
1231363C5	0	48.4681	0	0	26.4096	2.83195	0	0.0182588	0	0	10.0533	6.1021	0	0	0	0	0	2.98715	0	0	0	0	3.12956	0	0	0	0	0	0	0	0	0	13	control
1231376A4	0	3.9415	0	0	2.83764	41.4477	0	0.0845752	0	0	2.98055	0.628481	0	0	0.00874916	0	0	3.05346	0	0	0	0	44.9926	0	0	0	0	0	0	0	0.0247893	0	18	responder
1231377B4	0	7.50418	0	0	5.2629	57.4624	0	0	0	0	25.7997	0.630712	0	0	0	0	0	1.67493	0	0	0	0	1.65884	0	0	0	0	0	0	0	0.00643583	0	18	nonresponder
1231381C4	0	60.3311	0	0	15.1204	0.477624	0	0	0	0	7.31484	9.99575	0	0	0	0	0.00654279	6.16658	0	0	0	0	0.587215	0	0	0	0	0	0	0	0	0	12	control
1231389B4	0	11.0115	0	0	4.94855	63.9106	0	0.0117304	0	0	8.40735	1.09428	0	0	0	0	0	1.70426	0	0	0	0	8.91175	0	0	0	0	0	0	0	0	0	18	nonresponder
1231404C4	0	30.0392	0	0	7.7578	0.00950245	0	0	0	0	49.5781	6.11388	0	0	0	0	0	6.31913	0	0	0	0	0.167243	0	0	0	0.0152039	0	0	0	0	0	12	control
1231410C4	0	29.7121	0	0	36.4654	9.16269	0	0	0	0	2.43837	0.15638	0	0	0	0	0	10.3635	0	0	0	0	11.7014	0	0	0	0	0	0	0	0	0	12	control
1231425C5	0	31.3501	0	0	19.0599	0.660112	0	0.616683	0	0	12.834	33.5493	0	0	0	0	0.00347427	0.87378	0	0	0	0	1.0527	0	0	0	0	0	0	0	0	0	13	control
1231431C5	0	62.2109	0	0	2.99764	11.2296	0	0	0	0	14.3395	8.98962	0	0	0	0	0	0.118849	0	0	0	0	0.113897	0	0	0	0	0	0	0	0	0	13	control
1231432C5	0	27.3317	0	0	6.27908	0.528355	0	0	0	0	62.2402	0.0926939	0	0	0	0	0.0203927	3.42597	0	0	0	0	0.0815706	0	0	0	0	0	0	0	0	0	13	control
1231450C5	0	11.6925	0	0	2.04718	15.6038	0	0	0	0	9.50034	25.9538	0	0	0.89496	0.00543498	0	13.669	0	0	0	0	20.566	0	0	0	0	0	0	0	0.0670314	0	13	control
1231451B4	0	25.4854	0	0	4.83936	12.0826	0	0.43071	0	0	5.39263	0.0945461	0	0	0.176836	0	0.0227611	26.732	0	0	0	0	24.7431	0	0	0	0	0	0	0	0	0	18	nonresponder
1231455C5	0	35.4692	0	0	8.84503	38.8224	0	0	0	0	7.67174	5.08919	0	0	0	0	0	3.15682	0	0	0	0	0.94556	0	0	0	0	0	0	0	0	0	13	control
1231458B4	0	27.6706	0.00538967	0	24.5212	4.09436	0	0.0107793	0	0	28.2221	3.444	0	0	0.0233553	0	0	6.3149	0	0	0	0	5.69329	0	0	0	0	0	0	0	0	0	18	nonresponder
1231466C6	0	64.0785	0	0	2.81231	8.12105	0	0	0	0	13.6981	9.83459	0	0	0	0	0	0.883092	0	0	0	0	0.572312	0	0	0	0	0	0	0	0	0	18	control
1231473C6	0	29.1591	0	0	24.6332	0.113559	0	0	0	0.00915801	35.5587	3.26941	0	0	0	0	0	2.67231	0	0	0	0	4.5845	0	0	0	0	0	0	0	0	0	18	control
1231503C5	0	16.2382	0	0	10.8464	44.6432	0	0	0	0	5.56468	3.6766	0	0	0	0	0	3.70454	0	0	0	0	15.3264	0	0	0	0	0	0	0	0	0	13	control
1231511C5	0	58.618	0	0	21.6703	0.935318	0	0.0161571	0	0	16.4839	0.00718094	0	0	0	0	0	1.72343	0.0861713	0	0	0	0.45958	0	0	0	0	0	0	0	0	0	13	control
1231518C5	0	69.3428	0	0	6.80821	0.500057	0	0	0	0	15.2331	4.99571	0	0	0	0	0	2.86117	0	0	0	0	0.258929	0	0	0	0	0	0	0	0	0	13	control
1231519C5	0	0.333345	0	0	53.8309	0	0	0	0	0	0	0	0	0	0	0	0	45.8357	0	0	0	0	0	0	0	0	0	0	0	0	0	0	13	control
1231530C5	0	27.0192	0	0	33.9426	11.3617	0	0	0	0	5.14497	0.0135886	0	0	0	0	0	9.73791	0	0	0	0	12.7801	0	0	0	0	0	0	0	0	0	13	control
1231534C6	0	17.2027	0	0	63.1066	3.40736	0	0.0896236	0	0	1.33606	1.06221	0.00497909	0	0	0	0.0149373	8.50926	0	0	0	0	5.26622	0	0	0	0	0	0	0	0	0	18	control
1231565C5	0	6.15273	0	0	7.3128	19.367	0	0.0927378	0	0	55.0626	1.05047	0	0	0	0	0	9.49298	0	0	0	0	1.46863	0	0	0	0	0	0	0	0	0	13	control
1231575C6	0	51.3818	0	0	8.07966	0.660289	0	0	0	0	9.79783	23.971	0	0	0	0	0	3.81796	0	0	0	0	0.795186	0	0	0	0	0	0	0	1.4963	0	18	control
1231577C6	0	32.5524	0	0	2.2103	6.26115	0	0.00981627	0	0	42.8562	6.24315	0	0	0	0	0	5.23698	0	0	0	0	4.63001	0	0	0	0	0	0	0	0	0	18	control
1231578C6	0	1.43556	0	0	6.57488	3.27366	0	0.0036762	0	0	74.2225	1.01096	0	0	0	0	1.15065	1.76274	0	0	0	0	10.5654	0	0	0	0	0	0	0	0	0	18	control
1231587C5	0	28.6593	0	0	30.2841	0.0850371	0	0	0	0	29.3052	9.30704	0	0	0	0	0	1.32803	0	0	0	0	1.02225	0	0	0	0	0	0	0	0.0090465	0	13	control
1231590C6	0	84.0203	0	0	15.369	0.200485	0	0	0	0	0.0248663	0.0248663	0	0	0	0	0	0.248663	0	0	0	0	0.111899	0	0	0	0	0	0	0	0	0	18	control
1231596C6	0	37.5749	0	0	7.93938	6.46125	0	0	0	0	27.7113	2.8107	0	0	0.0578563	0	0	1.11233	0	0	0	0	16.3192	0	0	0	0	0	0	0	0.0130643	0	18	control
1231620C6	0	17.2959	0	0	16.1784	7.76666	0	0.00647221	0	0	48.6063	8.67924	0	0	0	0	0	0.478944	0	0	0	0	0.988091	0	0	0	0	0	0	0	0	0	18	control
1231628C6	0	61.1458	0	0	4.38782	3.70762	0	0	0	0	5.88215	4.4354	0	0	0.0986819	0	0	0.0475788	0	0	0	0	20.295	0	0	0	0	0	0	0	0	0	18	control
1231632C6	0	21.4119	0	0	11.3797	9.12441	0	0	0	0	3.62235	3.84841	0	0	0.0783211	0	0.0409406	8.24329	0	0	0	0	41.4639	0	0	0	0	0	0	0	0.786771	0	18	control
1231634C6	0	74.5804	0	0	9.96479	1.00092	0	0	0	0	1.65128	8.94959	0	0	0	0	0	1.6259	0	0	0	0	2.22709	0	0	0	0	0	0	0	0	0	18	control
1231641C6	0	52.3029	0	0	5.72319	1.46064	0	0	0	0	29.3289	10.372	0	0	0	0	0	0.591883	0	0	0	0	0.220505	0	0	0	0	0	0	0	0	0	18	control
1231657C6	0	29.3819	0	0	36.635	7.05562	0	0	0	0	18.8914	5.76228	0	0	0	0	0	1.52757	0	0	0	0	0.478517	0	0	0	0	0	0	0	0.267702	0	18	control
1231669C6	0	70.8541	0	0	2.04287	0.333401	0	0	0	0	22.6902	3.85299	0	0	0	0	0	0.0833504	0	0	0	0	0.143111	0	0	0	0	0	0	0	0	0	18	control
1231671C6	0	41.9729	0	0	18.1761	8.50522	0	0	0	0	16.0437	1.74676	0	0	0	0	0.0139601	4.83893	0	0	0	0	8.7024	0	0	0	0	0	0	0	0	0	18	control

## Sheet: figS8_validation_phylum_rel
Sample	PID	Timepoint	Group	Treatment	Actinobacteriota	Bacteroidota	Campilobacterota	Desulfobacterota	Elusimicrobiota	Firmicutes	Fusobacteriota	Proteobacteria	Spirochaetota	Synergistota	Verrucomicrobiota
P01C7771102	P01C777	Post-intervention	Responder	MDCF-2	1.73571	58.1254	0.0323999	0.0185142	0	30.1227	0	9.96529	0	0	0
P01C7771107	P01C777	Pre-intervention	Responder	MDCF-2	0.616419	54.5601	0.74951	0	0	41.5733	0.231157	2.26954	0	0	0
P02C6661102	P02C666	Pre-intervention	Responder	MDCF-2	52.8399	17.96	0.107168	0.724957	0	21.5911	0.781693	5.99508	0	0	0
P02C6661107	P02C666	Post-intervention	Responder	MDCF-2	22.1891	46.7617	0.0971503	0	0	30.0972	0.0323834	0.822539	0	0	0
P04C8881102	P04C888	Pre-intervention	Nonresponder	MDCF-2	34.2626	19.0644	0	0	0	32.4001	0	14.2728	0	0	0
P04C8881107	P04C888	Post-intervention	Nonresponder	MDCF-2	30.3521	0	0	0	0	63.2314	0	6.41646	0	0	0
P05C5551102	P05C555	Post-intervention	Nonresponder	MDCF-2	4.31666	56.7267	0	0.076266	0	37.4873	0.0305064	1.32703	0	0.0203376	0.0152532
P05C5551107	P05C555	Pre-intervention	Nonresponder	MDCF-2	9.42859	49.3384	0.456892	0	0	34.1957	0	6.58043	0	0	0
P05C7771102	P05C777	Pre-intervention	Nonresponder	MDCF-2	44.5603	19.2293	4.87915	0	0	26.9987	0	4.33264	0	0	0
P05C7771107	P05C777	Post-intervention	Nonresponder	MDCF-2	34.7296	16.3878	0.0377847	0	0	38.9183	9.64051	0.286084	0	0	0
P06C5551102	P06C555	Pre-intervention	Responder	MDCF-2	56.8338	0.0466014	0	0	0	41.8081	0	1.3115	0	0	0
P06C5551107	P06C555	Post-intervention	Responder	MDCF-2	3.09144	15.7942	0	0	0	56.6345	0	24.4799	0	0	0
P06C7771102	P06C777	Pre-intervention	Responder	MDCF-2	16.4963	11.5901	0.295442	0.0678065	0	32.7408	0.745871	38.0636	0	0	0
P06C7771107	P06C777	Post-intervention	Responder	MDCF-2	22.9521	11.495	0.132634	0	0	57.8412	0.378955	7.20015	0	0	0
P07C6661102	P07C666	Pre-intervention	Nonresponder	MDCF-2	16.3311	15.1096	2.6004	0	0	54.32	9.92975	1.70913	0	0	0
P07C6661107	P07C666	Post-intervention	Nonresponder	MDCF-2	6.88778	41.3213	1.23904	0	0	43.3882	0.346283	6.81744	0	0	0
P08C8881102	P08C888	Pre-intervention	Responder	MDCF-2	62.9794	7.73483	0.61701	0	0	15.83	0	12.8387	0	0	0
P08C8881107	P08C888	Post-intervention	Responder	MDCF-2	22.398	33.9459	0	0	0	39.2432	0	4.41278	0	0	0
P09C8881102	P09C888	Pre-intervention	Responder	MDCF-2	6.50904	23.9912	0.0182582	0	0	64.3418	0.114114	5.02556	0	0	0
P09C8881107	P09C888	Post-intervention	Responder	MDCF-2	2.54628	31.4661	0	0	0	65.1309	0.0419388	0.712959	0	0.101851	0
P10C7771102	P10C777	Pre-intervention	Nonresponder	MDCF-2	36.1486	26.4275	0.0173903	0	0	20.8336	0.0579677	16.515	0	0	0
P10C7771107	P10C777	Post-intervention	Nonresponder	MDCF-2	16.5087	18.6628	0.782767	0	0	63.0098	0.141251	0.776882	0.0176564	0	0.100053
P12C5551102	P12C555	Pre-intervention	Responder	MDCF-2	21.1548	18.5769	0	0	0	58.2632	0	2.005	0	0	0
P12C5551107	P12C555	Post-intervention	Responder	MDCF-2	5.87917	41.9297	0.913736	0.541028	0	44.0156	1.25038	5.37421	0	0	0.0961827
P12C6661102	P12C666	Pre-intervention	Responder	MDCF-2	13.9561	13.8202	1.23246	0	0	68.3158	0.355263	2.32018	0	0	0
P12C6661107	P12C666	Post-intervention	Responder	MDCF-2	5.54577	52.7802	0.851689	0	0	29.1532	5.61429	6.05482	0	0	0
P13C8881102	P13C888	Pre-intervention	Nonresponder	MDCF-2	45.2247	15.7867	0.0212472	0	0	17.0881	0.32402	21.5553	0	0	0
P13C8881107	P13C888	Post-intervention	Nonresponder	MDCF-2	24.5002	43.3772	0	0	0	21.6428	0.0249917	10.4548	0	0	0
P15C8881102	P15C888	Pre-intervention	Responder	MDCF-2	21.4371	26.4046	0.177037	0.187451	0	39.0784	1.55168	11.1638	0	0	0
P15C8881107	P15C888	Post-intervention	Responder	MDCF-2	14.5361	24.1848	0	0	0	54.0816	0.519944	6.57357	0	0	0.103989
P16C6661102	P16C666	Pre-intervention	Nonresponder	MDCF-2	15.268	17.5209	0.0670017	0	0	66.2772	0.0251256	0.841709	0	0	0
P16C6661107	P16C666	Post-intervention	Nonresponder	MDCF-2	54.1774	26.2317	0.0607108	0	0	16.2845	0	3.24569	0	0	0
P17C6661102	P17C666	Pre-intervention	Responder	MDCF-2	21.0717	5.24363	0.207625	0	0	72.9028	0	0.574281	0	0	0
P17C6661107	P17C666	Post-intervention	Responder	MDCF-2	5.72705	59.1157	0.464199	0	0	27.2485	0.499014	6.94557	0	0	0
P17C7771102	P17C777	Pre-intervention	Nonresponder	MDCF-2	29.562	14.5473	1.98891	0	0	41.5227	0.10325	12.2758	0	0	0
P17C7771107	P17C777	Post-intervention	Nonresponder	MDCF-2	5.332	33.9734	1.44153	0.32838	0.0166973	53.7931	0.122447	4.29677	0.606668	0	0.0890522
P17C8881102	P17C888	Pre-intervention	Nonresponder	MDCF-2	19.5684	26.4542	0	0.165621	0	50.9912	0.165621	2.65496	0	0	0
P17C8881107	P17C888	Post-intervention	Nonresponder	MDCF-2	10.4382	7.82169	0	0	0	73.3509	0	8.38928	0	0	0
P18C5551102	P18C555	Pre-intervention	Responder	MDCF-2	44.2276	20.2333	0.154725	0.178529	0	31.8912	0	2.20186	0	0	1.11283
P18C5551107	P18C555	Post-intervention	Responder	MDCF-2	3.03337	60.6421	0.949908	0.0253309	0	31.0747	0.0253309	4.24926	0	0	0
P20C6661102	P20C666	Pre-intervention	Nonresponder	MDCF-2	32.811	14.0968	0	0	0	38.48	0	14.6122	0	0	0
P20C6661107	P20C666	Post-intervention	Nonresponder	MDCF-2	22.8855	47.152	0.0952324	0	0	28.3971	0	1.47015	0	0	0
P21C6661102	P21C666	Pre-intervention	Responder	MDCF-2	32.5973	19.054	0.406485	0.0230958	0.0184766	42.9904	0.0138575	4.8963	0	0	0
P21C6661107	P21C666	Post-intervention	Responder	MDCF-2	1.75117	52.0619	1.26395	0.854399	0	41.5196	0.875583	1.64525	0	0	0.0282446
P22C6661102	P22C666	Pre-intervention	Nonresponder	MDCF-2	14.2406	40.8442	2.47859	0.020029	0.0150218	38.5709	0.0100145	3.82054	0	0	0
P22C6661107	P22C666	Post-intervention	Nonresponder	MDCF-2	9.23321	58.4284	1.0583	0	0	28.6439	0	2.58555	0.0316857	0	0.0190114
P23C6661102	P23C666	Pre-intervention	Responder	MDCF-2	32.4311	1.48835	0	0	0	60.8104	0	5.27013	0	0	0
P23C6661107	P23C666	Post-intervention	Responder	MDCF-2	4.12236	60.0236	0.223185	0	0.0722069	16.8964	0	18.6622	0	0	0
P23C7771102	P23C777	Pre-intervention	Nonresponder	MDCF-2	27.0598	0.769231	1.28205	0	0	26.9915	42.8974	1	0	0	0
P23C7771107	P23C777	Post-intervention	Nonresponder	MDCF-2	27.424	0.440258	0	0	0	63.7401	0	8.39562	0	0	0
P24C6661102	P24C666	Pre-intervention	Nonresponder	MDCF-2	13.5617	48.0185	1.17993	0	0	35.3281	0	1.91178	0	0	0
P24C6661107	P24C666	Post-intervention	Nonresponder	MDCF-2	1.14943	58.2524	3.0101	0.0317521	0	28.9642	0	8.59211	0	0	0
P27C6661102	P27C666	Pre-intervention	Responder	MDCF-2	29.0048	17.2651	2.91172	0	0	22.8834	27.2461	0.688847	0	0	0
P27C6661107	P27C666	Post-intervention	Responder	MDCF-2	12.7889	34.418	0.399009	0	0	50.9287	0	1.46533	0	0	0
P28C7771102	P28C777	Pre-intervention	Nonresponder	MDCF-2	32.3783	9.96219	0	0	0	55.8513	0.04363	1.76459	0	0	0
P28C7771107	P28C777	Post-intervention	Nonresponder	MDCF-2	4.25435	69.5771	0.505868	0.212465	0	22.496	0.0354108	2.70134	0.0252934	0	0.19223
P31C7771102	P31C777	Pre-intervention	Nonresponder	MDCF-2	64.582	0.0694902	0	0	0	5.40926	0	29.9393	0	0	0
P31C7771107	P31C777	Post-intervention	Nonresponder	MDCF-2	2.23351	62.8129	1.9744	0.0310929	0.0155465	28.2583	0.321293	4.35301	0	0	0
P32C7771102	P32C777	Pre-intervention	Nonresponder	MDCF-2	21.6428	43.221	0	0	0	32.3651	0	2.77107	0	0	0
P32C7771107	P32C777	Post-intervention	Nonresponder	MDCF-2	5.9374	58.1801	0.371087	0	0	34.2745	0	1.23696	0	0	0
P38C7771102	P38C777	Pre-intervention	Nonresponder	MDCF-2	3.84419	1.8018	0.752457	0	0	51.3053	0.020475	42.2758	0	0	0
P38C7771107	P38C777	Post-intervention	Nonresponder	MDCF-2	7.20851	37.2117	0.991776	0	0	52.3061	0	2.28189	0	0	0
P42C7771102	P42C777	Pre-intervention	Responder	MDCF-2	4.25844	21.4386	0	0	0	62.58	0	11.7229	0	0	0
P42C7771107	P42C777	Post-intervention	Responder	MDCF-2	6.91583	19.6753	0.666309	0	0	54.4306	9.52746	8.76158	0	0	0.0229762
P43C7771102	P43C777	Pre-intervention	Responder	MDCF-2	8.99761	42.9304	0	0.0304832	0	44.9576	1.3819	1.70198	0	0	0
P43C7771107	P43C777	Post-intervention	Responder	MDCF-2	2.13384	75.3598	0.0694444	0	0	16.8876	0.0378788	5.51136	0	0	0
P45C7771102	P45C777	Pre-intervention	Nonresponder	MDCF-2	7.05656	22.3406	0	0	0	49.1543	0.136299	21.3122	0	0	0
P45C7771107	P45C777	Post-intervention	Nonresponder	MDCF-2	1.66569	50.5912	0	0	0	43.2948	0.0653211	4.38304	0	0	0
P47C7771102	P47C777	Pre-intervention	Responder	MDCF-2	5.63372	13.1397	0.156959	0	0.0504513	58.1759	0.0168171	22.7479	0	0	0.0784797
P47C7771107	P47C777	Post-intervention	Responder	MDCF-2	4.13793	65.5103	0.25775	0	0	21.1912	3.30895	5.59387	0	0	0
P50C7771102	P50C777	Pre-intervention	Responder	MDCF-2	2.04504	63.4429	0.0207093	0	0	28.8843	0	5.60704	0	0	0
P50C7771107	P50C777	Post-intervention	Responder	MDCF-2	1.11699	65.0998	0.0523591	0.0116353	0	25.0625	0	8.62179	0.034906	0	0
P57C7771102	P57C777	Pre-intervention	Responder	MDCF-2	2.21101	75.0721	0.0540735	0	0	20.1214	0	2.54146	0	0	0
P57C7771107	P57C777	Post-intervention	Responder	MDCF-2	1.17742	48.3258	1.91258	0.011487	0.0631785	42.6857	1.57372	4.25019	0	0	0
P59C7771102	P59C777	Pre-intervention	Nonresponder	MDCF-2	54.6217	17.6413	0.16768	0.18864	0	23.9572	0	3.40949	0	0	0.0139733
P59C7771107	P59C777	Post-intervention	Nonresponder	MDCF-2	20.5647	29.2035	1.69767	0.54181	1.18596	35.8738	0.216724	9.81277	0	0	0.903016
